# Supplementary material for: Massive interstitial copy-neutral loss-of-heterozygosity as evidence for cancer being a disease of the DNA-damage response
Source: BMC Med Genomics. 2015 Jul 25;8:42. doi: 10.1186/s12920-015-0104-2 (PMC4515014; doi:10.1186/s12920-015-0104-2)
Supplement: Additional file 1: Table S2. — Different types of point mutations in cancer samples grouped by genotypes. [file 12920_2015_104_MOESM1_ESM.xlsx]

## Sheet: Gastric 1
Table S2. Different types of point mutations in cancer samples grouped by genotypesa
Table S2.1 Comparison of tumor and control of Gastric 1*
Reference Allele = A			Reference Allele = G			Reference Allele = T			Reference Allele = C
Control	Tumor		Control	Tumor		Control	Tumor		Control	Tumor
	Genotype	No. of bp		Genotype	No. of bp		Genotype	No. of bp		Genotype	No. of bp
AA	AA	4402767	GG	GG	3618109	TT	TT	4429515	CC	CC	3630209
4402795	Ag	17	3618138	Ga	25	4429531	Ta	7	3630235	Ca	1
	At	7		Gt	3		Tg	1		Cg	8
	Ac	4		Gc	1		Tc	8		Ct	17
	gg	0		aa	0		aa	0		aa	0
	tt	0		tt	0		gg	0		gg	0
	cc	0		cc	0		cc	0		tt	0
	gt	0		at	0		ag	0		ag	0
	gc	0		ac	0		ac	0		at	0
	tc	0		tc	0		gc	0		gt	0
Ag	AA	61	Ga	GG	84	Ta	TT	17	Ca	CC	16
306	Ag	238	459	Ga	350	84	Ta	66	89	Ca	69
	At	0		Gt	0		Tg	0		Cg	0
	Ac	0		Gc	1		Tc	0		Ct	0
	gg	7		aa	24		aa	1		aa	4
	tt	0		tt	0		gg	0		gg	0
	cc	0		cc	0		cc	0		tt	0
	gt	0		at	0		ag	0		ag	0
	gc	0		ac	0		ac	0		at	0
	tc	0		tc	0		gc	0		gt	0
At	AA	13	Gt	GG	16	Tg	TT	17	Cg	CC	13
80	Ag	0	93	Ga	0	87	Ta	0	110	Ca	0
	At	63		Gt	72		Tg	68		Cg	94
	Ac	0		Gc	0		Tc	0		Ct	0
	gg	0		aa	0		aa	0		aa	0
	tt	4		tt	5		gg	2		gg	3
	cc	0		cc	0		cc	0		tt	0
	gt	0		at	0		ag	0		ag	0
	gc	0		ac	0		ac	0		at	0
	tc	0		tc	0		gc	0		gt	0
Ac	AA	10	Gc	GG	13	Tc	TT	63	Ct	CC	74
74	Ag	0	85	Ga	0	306	Ta	0	458	Ca	1
	At	0		Gt	0		Tg	0		Cg	0
	Ac	63		Gc	70		Tc	225		Ct	359
	gg	0		aa	0		aa	0		aa	0
	tt	0		tt	0		gg	0		gg	0
	cc	1		cc	2		cc	18		tt	24
	gt	0		at	0		ag	0		ag	0
	gc	0		ac	0		ac	0		at	0
	tc	0		tc	0		gc	0		gt	0
gg	AA	0	aa	GG	0	aa	TT	0	aa	CC	0
170	Ag	1	232	Ga	2	50	Ta	0	54	Ca	1
	At	0		Gt	0		Tg	0		Cg	0
	Ac	0		Gc	0		Tc	0		Ct	0
	gg	169		aa	230		aa	50		aa	53
	tt	0		tt	0		gg	0		gg	0
	cc	0		cc	0		cc	0		tt	0
	gt	0		at	0		ag	0		ag	0
	gc	0		ac	0		ac	0		at	0
	tc	0		tc	0		gc	0		gt	0
tt	AA	0	tt	GG	0	gg	TT	0	gg	CC	0
50	Ag	0	59	Ga	0	50	Ta	0	49	Ca	0
	At	1		Gt	1		Tg	1		Cg	1
	Ac	0		Gc	0		Tc	0		Ct	0
	gg	0		aa	0		aa	0		aa	0
	tt	49		tt	58		gg	49		gg	48
	cc	0		cc	0		cc	0		tt	0
	gt	0		at	0		ag	0		ag	0
	gc	0		ac	0		ac	0		at	0
	tc	0		tc	0		gc	0		gt	0
cc	AA	0	cc	GG	0	cc	TT	0	tt	CC	0
62	Ag	0	69	Ga	0	189	Ta	0	188	Ca	0
	At	0		Gt	0		Tg	0		Cg	0
	Ac	0		Gc	1		Tc	2		Ct	3
	gg	0		aa	0		aa	0		aa	0
	tt	0		tt	0		gg	0		gg	0
	cc	62		cc	68		cc	187		tt	185
	gt	0		at	0		ag	0		ag	0
	gc	0		ac	0		ac	0		at	0
	tc	0		tc	0		gc	0		gt	0
gt	AA	0	at	GG	0	ag	TT	0	ag	CC	0
0	Ag	0	1	Ga	1	2	Ta	1	1	Ca	0
	At	0		Gt	0		Tg	0		Cg	0
	Ac	0		Gc	0		Tc	0		Ct	0
	gg	0		aa	0		aa	0		aa	0
	tt	0		tt	0		gg	0		gg	0
	cc	0		cc	0		cc	0		tt	0
	gt	0		at	0		ag	1		ag	1
	gc	0		ac	0		ac	0		at	0
	tc	0		tc	0		gc	0		gt	0
gc	AA	0	ac	GG	0	ac	TT	0	at	CC	0
1	Ag	0	0	Ga	0	1	Ta	0	2	Ca	0
	At	0		Gt	0		Tg	0		Cg	0
	Ac	1		Gc	0		Tc	0		Ct	0
	gg	0		aa	0		aa	0		aa	0
	tt	0		tt	0		gg	0		gg	0
	cc	0		cc	0		cc	0		tt	0
	gt	0		at	0		ag	0		ag	0
	gc	0		ac	0		ac	1		at	1
	tc	0		tc	0		gc	0		gt	1
tc	AA	0	tc	GG	0	gc	TT	0	gt	CC	0
0	Ag	0	0	Ga	0	0	Ta	0	1	Ca	0
	At	0		Gt	0		Tg	0		Cg	0
	Ac	0		Gc	0		Tc	0		Ct	1
	gg	0		aa	0		aa	0		aa	0
	tt	0		tt	0		gg	0		gg	0
	cc	0		cc	0		cc	0		tt	0
	gt	0		at	0		ag	0		ag	0
	gc	0		ac	0		ac	0		at	0
	tc	0		tc	0		gc	0		gt	0
a All residues analyzed were classified into four families based on the nature of the reference allele as indicated in hg19 reference genome for any given residue.

## Sheet: Gastric 2
Table S2.2 Comparison of the tumor and control of Gastric 2*
Reference Allele = A			Reference Allele = G			Reference Allele = T			Reference Allele = C
Control	Tumor		Control	Tumor		Control	Tumor		Control	Tumor
	Genotype	No. of bp		Genotype	No. of bp		Genotype	No. of bp		Genotype	No. of bp
AA	AA	6792398	GG	GG	5435593	TT	TT	6819615	CC	CC	5444140
6792434	Ag	27	5435635	Ga	31	6819640	Ta	7	5444167	Ca	4
	At	3		Gt	7		Tg	2		Cg	6
	Ac	6		Gc	4		Tc	16		Ct	17
	gg	0		aa	0		aa	0		aa	0
	tt	0		tt	0		gg	0		gg	0
	cc	0		cc	0		cc	0		tt	0
	gt	0		at	0		ag	0		ag	0
	gc	0		ac	0		ac	0		at	0
	tc	0		tc	0		gc	0		gt	0
Ag	AA	2	Ga	GG	6	Ta	TT	0	Ca	CC	1
859	Ag	856	1369	Ga	1363	207	Ta	206	275	Ca	273
	At	0		Gt	0		Tg	0		Cg	0
	Ac	0		Gc	0		Tc	0		Ct	0
	gg	1		aa	0		aa	1		aa	1
	tt	0		tt	0		gg	0		gg	0
	cc	0		cc	0		cc	0		tt	0
	gt	0		at	0		ag	0		ag	0
	gc	0		ac	0		ac	0		at	0
	tc	0		tc	0		gc	0		gt	0
At	AA	1	Gt	GG	0	Tg	TT	0	Cg	CC	0
221	Ag	0	286	Ga	0	246	Ta	1	281	Ca	0
	At	217		Gt	285		Tg	245		Cg	281
	Ac	3		Gc	0		Tc	0		Ct	0
	gg	0		aa	0		aa	0		aa	0
	tt	0		tt	1		gg	0		gg	0
	cc	0		cc	0		cc	0		tt	0
	gt	0		at	0		ag	0		ag	0
	gc	0		ac	0		ac	0		at	0
	tc	0		tc	0		gc	0		gt	0
Ac	AA	0	Gc	GG	0	Tc	TT	3	Ct	CC	6
225	Ag	0	289	Ga	0	889	Ta	0	1456	Ca	0
	At	0		Gt	0		Tg	0		Cg	0
	Ac	224		Gc	289		Tc	884		Ct	1448
	gg	0		aa	0		aa	0		aa	0
	tt	0		tt	0		gg	0		gg	0
	cc	1		cc	0		cc	2		tt	2
	gt	0		at	0		ag	0		ag	0
	gc	0		ac	0		ac	0		at	0
	tc	0		tc	0		gc	0		gt	0
gg	AA	0	aa	GG	0	aa	TT	0	aa	CC	0
760	Ag	4	911	Ga	9	154	Ta	0	265	Ca	1
	At	0		Gt	0		Tg	0		Cg	0
	Ac	0		Gc	0		Tc	0		Ct	0
	gg	756		aa	902		aa	154		aa	264
	tt	0		tt	0		gg	0		gg	0
	cc	0		cc	0		cc	0		tt	0
	gt	0		at	0		ag	0		ag	0
	gc	0		ac	0		ac	0		at	0
	tc	0		tc	0		gc	0		gt	0
tt	AA	0	tt	GG	1	gg	TT	0	gg	CC	0
162	Ag	0	230	Ga	0	228	Ta	0	264	Ca	0
	At	1		Gt	2		Tg	0		Cg	1
	Ac	0		Gc	0		Tc	0		Ct	0
	gg	0		aa	0		aa	0		aa	0
	tt	161		tt	227		gg	228		gg	263
	cc	0		cc	0		cc	0		tt	0
	gt	0		at	0		ag	0		ag	0
	gc	0		ac	0		ac	0		at	0
	tc	0		tc	0		gc	0		gt	0
cc	AA	0	cc	GG	0	cc	TT	0	tt	CC	0
245	Ag	0	290	Ga	0	746	Ta	0	902	Ca	0
	At	0		Gt	0		Tg	0		Cg	0
	Ac	1		Gc	2		Tc	5		Ct	11
	gg	0		aa	0		aa	0		aa	0
	tt	0		tt	0		gg	0		gg	0
	cc	244		cc	288		cc	741		tt	891
	gt	0		at	0		ag	0		ag	0
	gc	0		ac	0		ac	0		at	0
	tc	0		tc	0		gc	0		gt	0
gt	AA	0	at	GG	0	ag	TT	0	ag	CC	0
0	Ag	0	1	Ga	0	5	Ta	2	1	Ca	0
	At	0		Gt	0		Tg	1		Cg	0
	Ac	0		Gc	0		Tc	0		Ct	0
	gg	0		aa	0		aa	0		aa	0
	tt	0		tt	0		gg	0		gg	0
	cc	0		cc	0		cc	0		tt	0
	gt	0		at	1		ag	2		ag	1
	gc	0		ac	0		ac	0		at	0
	tc	0		tc	0		gc	0		gt	0
gc	AA	0	ac	GG	0	ac	TT	0	at	CC	0
1	Ag	0	0	Ga	0	0	Ta	0	1	Ca	1
	At	0		Gt	0		Tg	0		Cg	0
	Ac	0		Gc	0		Tc	0		Ct	0
	gg	0		aa	0		aa	0		aa	0
	tt	0		tt	0		gg	0		gg	0
	cc	0		cc	0		cc	0		tt	0
	gt	0		at	0		ag	0		ag	0
	gc	1		ac	0		ac	0		at	0
	tc	0		tc	0		gc	0		gt	0
tc	AA	0	tc	GG	0	gc	TT	0	gt	CC	0
0	Ag	0	0	Ga	0	0	Ta	0	0	Ca	0
	At	0		Gt	0		Tg	0		Cg	0
	Ac	0		Gc	0		Tc	0		Ct	0
	gg	0		aa	0		aa	0		aa	0
	tt	0		tt	0		gg	0		gg	0
	cc	0		cc	0		cc	0		tt	0
	gt	0		at	0		ag	0		ag	0
	gc	0		ac	0		ac	0		at	0
	tc	0		tc	0		gc	0		gt	0

## Sheet: Gastric 3
Table S2.3 Comparison of tumor and control of Gastric 3* grouped according to their reference alleles
Reference Allele = A			Reference Allele = G			Reference Allele = T			Reference Allele = C
Control	Tumor		Control	Tumor		Control	Tumor		Control	Tumor
	Genotype	No. of bp		Genotype	No. of bp		Genotype	No. of bp		Genotype	No. of bp
AA	AA	6645179	GG	GG	5754999	TT	TT	6676375	CC	CC	5757880
6645193	Ag	7	5755009	Ga	8	6676384	Ta	5	5757902	Ca	4
	At	5		Gt	1		Tg	1		Cg	2
	Ac	2		Gc	1		Tc	3		Ct	16
	gg	0		aa	0		aa	0		aa	0
	tt	0		tt	0		gg	0		gg	0
	cc	0		cc	0		cc	0		tt	0
	gt	0		at	0		ag	0		ag	0
	gc	0		ac	0		ac	0		at	0
	tc	0		tc	0		gc	0		gt	0
Ag	AA	11	Ga	GG	12	Ta	TT	3	Ca	CC	2
594	Ag	579	1004	Ga	984	155	Ta	150	203	Ca	196
	At	0		Gt	1		Tg	0		Cg	0
	Ac	0		Gc	0		Tc	0		Ct	1
	gg	4		aa	7		aa	2		aa	4
	tt	0		tt	0		gg	0		gg	0
	cc	0		cc	0		cc	0		tt	0
	gt	0		at	0		ag	0		ag	0
	gc	0		ac	0		ac	0		at	0
	tc	0		tc	0		gc	0		gt	0
At	AA	3	Gt	GG	4	Tg	TT	6	Cg	CC	2
151	Ag	0	211	Ga	0	155	Ta	1	189	Ca	0
	At	146		Gt	205		Tg	147		Cg	182
	Ac	1		Gc	0		Tc	0		Ct	0
	gg	0		aa	0		aa	0		aa	0
	tt	1		tt	2		gg	1		gg	5
	cc	0		cc	0		cc	0		tt	0
	gt	0		at	0		ag	0		ag	0
	gc	0		ac	0		ac	0		at	0
	tc	0		tc	0		gc	0		gt	0
Ac	AA	2	Gc	GG	2	Tc	TT	7	Ct	CC	18
161	Ag	0	209	Ga	0	645	Ta	0	1034	Ca	4
	At	3		Gt	0		Tg	0		Cg	0
	Ac	155		Gc	206		Tc	633		Ct	1001
	gg	0		aa	0		aa	0		aa	0
	tt	0		tt	0		gg	0		gg	0
	cc	1		cc	1		cc	5		tt	8
	gt	0		at	0		ag	0		ag	0
	gc	0		ac	0		ac	0		at	3
	tc	0		tc	0		gc	0		gt	0
gg	AA	0	aa	GG	0	aa	TT	0	aa	CC	0
743	Ag	0	884	Ga	3	166	Ta	0	243	Ca	0
	At	0		Gt	0		Tg	0		Cg	0
	Ac	0		Gc	0		Tc	0		Ct	0
	gg	743		aa	880		aa	166		aa	243
	tt	0		tt	0		gg	0		gg	0
	cc	0		cc	0		cc	0		tt	0
	gt	0		at	1		ag	0		ag	0
	gc	0		ac	0		ac	0		at	0
	tc	0		tc	0		gc	0		gt	0
tt	AA	0	tt	GG	0	gg	TT	0	gg	CC	0
152	Ag	0	218	Ga	0	237	Ta	0	271	Ca	0
	At	0		Gt	0		Tg	0		Cg	0
	Ac	0		Gc	0		Tc	0		Ct	0
	gg	0		aa	0		aa	0		aa	0
	tt	152		tt	218		gg	237		gg	271
	cc	0		cc	0		cc	0		tt	0
	gt	0		at	0		ag	0		ag	0
	gc	0		ac	0		ac	0		at	0
	tc	0		tc	0		gc	0		gt	0
cc	AA	0	cc	GG	0	cc	TT	0	tt	CC	0
214	Ag	0	270	Ga	0	769	Ta	0	900	Ca	0
	At	0		Gt	0		Tg	0		Cg	0
	Ac	1		Gc	0		Tc	1		Ct	1
	gg	0		aa	0		aa	0		aa	0
	tt	0		tt	0		gg	0		gg	0
	cc	213		cc	270		cc	768		tt	899
	gt	0		at	0		ag	0		ag	0
	gc	0		ac	0		ac	0		at	0
	tc	0		tc	0		gc	0		gt	0
gt	AA	0	at	GG	0	ag	TT	0	ag	CC	0
0	Ag	0	2	Ga	0	1	Ta	0	2	Ca	0
	At	0		Gt	0		Tg	1		Cg	0
	Ac	0		Gc	0		Tc	0		Ct	0
	gg	0		aa	0		aa	0		aa	0
	tt	0		tt	0		gg	0		gg	0
	cc	0		cc	0		cc	0		tt	0
	gt	0		at	1		ag	0		ag	2
	gc	0		ac	1		ac	0		at	0
	tc	0		tc	0		gc	0		gt	0
gc	AA	0	ac	GG	0	ac	TT	0	at	CC	0
0	Ag	0	1	Ga	0	1	Ta	1	3	Ca	0
	At	0		Gt	0		Tg	0		Cg	0
	Ac	0		Gc	0		Tc	0		Ct	0
	gg	0		aa	0		aa	0		aa	0
	tt	0		tt	0		gg	0		gg	0
	cc	0		cc	0		cc	0		tt	0
	gt	0		at	0		ag	0		ag	0
	gc	0		ac	1		ac	0		at	3
	tc	0		tc	0		gc	0		gt	0
tc	AA	0	tc	GG	0	gc	TT	0	gt	CC	0
5	Ag	0	1	Ga	0	0	Ta	0	1	Ca	0
	At	2		Gt	0		Tg	0		Cg	0
	Ac	1		Gc	0		Tc	0		Ct	0
	gg	0		aa	0		aa	0		aa	0
	tt	0		tt	0		gg	0		gg	0
	cc	0		cc	0		cc	0		tt	0
	gt	0		at	0		ag	0		ag	0
	gc	0		ac	0		ac	0		at	0
	tc	2		tc	1		gc	0		gt	1

## Sheet: Gastric 4
Table S2.4 Comparison of tumor and control of Gastric 4*
Reference Allele = A			Reference Allele = G			Reference Allele = T			Reference Allele = C
Control	Tumor		Control	Tumor		Control	Tumor		Control	Tumor
	Genotype	No. of bp		Genotype	No. of bp		Genotype	No. of bp		Genotype	No. of bp
AA	AA	4629861	GG	GG	4461763	TT	TT	4651450	CC	CC	4466604
4629874	Ag	7	4461775	Ga	9	4651467	Ta	2	4466616	Ca	0
	At	1		Gt	3		Tg	2		Cg	4
	Ac	5		Gc	0		Tc	13		Ct	8
	gg	0		aa	0		aa	0		aa	0
	tt	0		tt	0		gg	0		gg	0
	cc	0		cc	0		cc	0		tt	0
	gt	0		at	0		ag	0		ag	0
	gc	0		ac	0		ac	0		at	0
	tc	0		tc	0		gc	0		gt	0
Ag	AA	4	Ga	GG	11	Ta	TT	4	Ca	CC	2
397	Ag	389	728	Ga	714	96	Ta	91	140	Ca	138
	At	0		Gt	0		Tg	1		Cg	0
	Ac	0		Gc	0		Tc	0		Ct	0
	gg	4		aa	3		aa	0		aa	0
	tt	0		tt	0		gg	0		gg	0
	cc	0		cc	0		cc	0		tt	0
	gt	0		at	0		ag	0		ag	0
	gc	0		ac	0		ac	0		at	0
	tc	0		tc	0		gc	0		gt	0
At	AA	1	Gt	GG	4	Tg	TT	4	Cg	CC	3
106	Ag	0	151	Ga	0	103	Ta	0	136	Ca	0
	At	102		Gt	147		Tg	99		Cg	132
	Ac	1		Gc	0		Tc	0		Ct	0
	gg	0		aa	0		aa	0		aa	0
	tt	2		tt	0		gg	0		gg	1
	cc	0		cc	0		cc	0		tt	0
	gt	0		at	0		ag	0		ag	0
	gc	0		ac	0		ac	0		at	0
	tc	0		tc	0		gc	0		gt	0
Ac	AA	3	Gc	GG	3	Tc	TT	9	Ct	CC	15
118	Ag	0	151	Ga	0	402	Ta	0	734	Ca	2
	At	0		Gt	0		Tg	0		Cg	0
	Ac	114		Gc	145		Tc	391		Ct	712
	gg	0		aa	0		aa	0		aa	0
	tt	0		tt	0		gg	0		gg	0
	cc	1		cc	3		cc	2		tt	4
	gt	0		at	0		ag	0		ag	0
	gc	0		ac	0		ac	0		at	1
	tc	0		tc	0		gc	0		gt	0
gg	AA	0	aa	GG	0	aa	TT	0	aa	CC	0
346	Ag	1	388	Ga	1	74	Ta	0	116	Ca	0
	At	0		Gt	0		Tg	0		Cg	0
	Ac	0		Gc	0		Tc	0		Ct	0
	gg	345		aa	387		aa	74		aa	116
	tt	0		tt	0		gg	0		gg	0
	cc	0		cc	0		cc	0		tt	0
	gt	0		at	0		ag	0		ag	0
	gc	0		ac	0		ac	0		at	0
	tc	0		tc	0		gc	0		gt	0
tt	AA	0	tt	GG	0	gg	TT	0	gg	CC	0
80	Ag	0	100	Ga	0	128	Ta	0	139	Ca	0
	At	0		Gt	0		Tg	1		Cg	0
	Ac	0		Gc	0		Tc	0		Ct	0
	gg	0		aa	0		aa	0		aa	0
	tt	80		tt	100		gg	127		gg	139
	cc	0		cc	0		cc	0		tt	0
	gt	0		at	0		ag	0		ag	0
	gc	0		ac	0		ac	0		at	0
	tc	0		tc	0		gc	0		gt	0
cc	AA	0	cc	GG	0	cc	TT	0	tt	CC	0
115	Ag	0	135	Ga	0	397	Ta	0	399	Ca	0
	At	0		Gt	0		Tg	0		Cg	0
	Ac	1		Gc	2		Tc	0		Ct	4
	gg	0		aa	0		aa	0		aa	0
	tt	0		tt	0		gg	0		gg	0
	cc	114		cc	133		cc	397		tt	395
	gt	0		at	0		ag	0		ag	0
	gc	0		ac	0		ac	0		at	0
	tc	0		tc	0		gc	0		gt	0
gt	AA	0	at	GG	0	ag	TT	0	ag	CC	0
0	Ag	0	0	Ga	0	1	Ta	0	2	Ca	0
	At	0		Gt	0		Tg	0		Cg	0
	Ac	0		Gc	0		Tc	0		Ct	0
	gg	0		aa	0		aa	0		aa	0
	tt	0		tt	0		gg	0		gg	0
	cc	0		cc	0		cc	0		tt	0
	gt	0		at	0		ag	1		ag	1
	gc	0		ac	0		ac	0		at	0
	tc	0		tc	0		gc	0		gt	1
gc	AA	0	ac	GG	0	ac	TT	0	at	CC	0
0	Ag	0	4	Ga	0	0	Ta	0	2	Ca	1
	At	0		Gt	0		Tg	0		Cg	0
	Ac	0		Gc	0		Tc	0		Ct	0
	gg	0		aa	1		aa	0		aa	0
	tt	0		tt	0		gg	0		gg	0
	cc	0		cc	0		cc	0		tt	0
	gt	0		at	0		ag	0		ag	0
	gc	0		ac	3		ac	0		at	1
	tc	0		tc	0		gc	0		gt	0
tc	AA	0	tc	GG	0	gc	TT	0	gt	CC	0
2	Ag	0	1	Ga	0	0	Ta	0	1	Ca	0
	At	0		Gt	0		Tg	0		Cg	0
	Ac	1		Gc	0		Tc	0		Ct	0
	gg	0		aa	0		aa	0		aa	0
	tt	0		tt	0		gg	0		gg	0
	cc	0		cc	0		cc	0		tt	0
	gt	0		at	0		ag	0		ag	0
	gc	0		ac	0		ac	0		at	0
	tc	1		tc	1		gc	0		gt	1

## Sheet: Gastric 5
Table S2.5 Comparison of tumor and control of Gastric 5*
Reference Allele = A			Reference Allele = G			Reference Allele = T			Reference Allele = C
Control	Tumor		Control	Tumor		Control	Tumor		Control	Tumor
	Genotype	No. of bp		Genotype	No. of bp		Genotype	No. of bp		Genotype	No. of bp
AA	AA	3913424	GG	GG	4407862	TT	TT	3930117	CC	CC	4412180
3913438	Ag	8	4407891	Ga	23	3930141	Ta	3	4412214	Ca	5
	At	3		Gt	2		Tg	5		Cg	4
	Ac	3		Gc	4		Tc	16		Ct	25
	gg	0		aa	0		aa	0		aa	0
	tt	0		tt	0		gg	0		gg	0
	cc	0		cc	0		cc	0		tt	0
	gt	0		at	0		ag	0		ag	0
	gc	0		ac	0		ac	0		at	0
	tc	0		tc	0		gc	0		gt	0
Ag	AA	14	Ga	GG	17	Ta	TT	4	Ca	CC	1
473	Ag	458	660	Ga	639	87	Ta	82	118	Ca	117
	At	0		Gt	0		Tg	0		Cg	0
	Ac	0		Gc	0		Tc	0		Ct	0
	gg	1		aa	4		aa	1		aa	0
	tt	0		tt	0		gg	0		gg	0
	cc	0		cc	0		cc	0		tt	0
	gt	0		at	0		ag	0		ag	0
	gc	0		ac	0		ac	0		at	0
	tc	0		tc	0		gc	0		gt	0
At	AA	1	Gt	GG	3	Tg	TT	4	Cg	CC	1
81	Ag	0	128	Ga	0	106	Ta	0	138	Ca	0
	At	79		Gt	125		Tg	102		Cg	137
	Ac	0		Gc	0		Tc	0		Ct	0
	gg	0		aa	0		aa	0		aa	0
	tt	1		tt	0		gg	0		gg	0
	cc	0		cc	0		cc	0		tt	0
	gt	0		at	0		ag	0		ag	0
	gc	0		ac	0		ac	0		at	0
	tc	0		tc	0		gc	0		gt	0
Ac	AA	3	Gc	GG	6	Tc	TT	16	Ct	CC	13
102	Ag	0	145	Ga	0	470	Ta	0	680	Ca	0
	At	0		Gt	0		Tg	0		Cg	0
	Ac	97		Gc	139		Tc	450		Ct	666
	gg	0		aa	0		aa	0		aa	0
	tt	0		tt	0		gg	0		gg	0
	cc	1		cc	0		cc	4		tt	1
	gt	0		at	0		ag	0		ag	0
	gc	0		ac	0		ac	0		at	0
	tc	1		tc	0		gc	0		gt	0
gg	AA	0	aa	GG	0	aa	TT	0	aa	CC	0
203	Ag	2	105	Ga	3	19	Ta	0	36	Ca	0
	At	0		Gt	0		Tg	0		Cg	0
	Ac	0		Gc	0		Tc	0		Ct	0
	gg	201		aa	102		aa	19		aa	36
	tt	0		tt	0		gg	0		gg	0
	cc	0		cc	0		cc	0		tt	0
	gt	0		at	0		ag	0		ag	0
	gc	0		ac	0		ac	0		at	0
	tc	0		tc	0		gc	0		gt	0
tt	AA	0	tt	GG	0	gg	TT	0	gg	CC	0
16	Ag	0	29	Ga	0	69	Ta	0	60	Ca	0
	At	0		Gt	0		Tg	0		Cg	0
	Ac	0		Gc	0		Tc	0		Ct	0
	gg	0		aa	0		aa	0		aa	0
	tt	16		tt	29		gg	69		gg	60
	cc	0		cc	0		cc	0		tt	0
	gt	0		at	0		ag	0		ag	0
	gc	0		ac	0		ac	0		at	0
	tc	0		tc	0		gc	0		gt	0
cc	AA	0	cc	GG	0	cc	TT	0	tt	CC	0
67	Ag	0	68	Ga	0	203	Ta	0	114	Ca	0
	At	0		Gt	0		Tg	0		Cg	0
	Ac	0		Gc	0		Tc	2		Ct	2
	gg	0		aa	0		aa	0		aa	0
	tt	0		tt	0		gg	0		gg	0
	cc	67		cc	68		cc	201		tt	112
	gt	0		at	0		ag	0		ag	0
	gc	0		ac	0		ac	0		at	0
	tc	0		tc	0		gc	0		gt	0
gt	AA	0	at	GG	0	ag	TT	0	ag	CC	0
0	Ag	0	0	Ga	0	1	Ta	0	3	Ca	0
	At	0		Gt	0		Tg	0		Cg	0
	Ac	0		Gc	0		Tc	0		Ct	0
	gg	0		aa	0		aa	0		aa	0
	tt	0		tt	0		gg	0		gg	0
	cc	0		cc	0		cc	0		tt	0
	gt	0		at	0		ag	1		ag	3
	gc	0		ac	0		ac	0		at	0
	tc	0		tc	0		gc	0		gt	0
gc	AA	0	ac	GG	0	ac	TT	0	at	CC	0
1	Ag	0	0	Ga	0	0	Ta	0	0	Ca	0
	At	0		Gt	0		Tg	0		Cg	0
	Ac	0		Gc	0		Tc	0		Ct	0
	gg	0		aa	0		aa	0		aa	0
	tt	0		tt	0		gg	0		gg	0
	cc	0		cc	0		cc	0		tt	0
	gt	0		at	0		ag	0		ag	0
	gc	1		ac	0		ac	0		at	0
	tc	0		tc	0		gc	0		gt	0
tc	AA	0	tc	GG	0	gc	TT	0	gt	CC	0
2	Ag	0	4	Ga	0	1	Ta	0	1	Ca	0
	At	0		Gt	0		Tg	0		Cg	0
	Ac	1		Gc	0		Tc	0		Ct	0
	gg	0		aa	0		aa	0		aa	0
	tt	0		tt	0		gg	0		gg	0
	cc	0		cc	0		cc	0		tt	0
	gt	0		at	0		ag	0		ag	0
	gc	0		ac	0		ac	0		at	0
	tc	1		tc	4		gc	1		gt	1

## Sheet: Glioma 1
Table S2.6 Comparison of tumor and control of Glioma 1*
Reference Allele = A			Reference Allele = G			Reference Allele = T			Reference Allele = C
Control	Tumor		Control	Tumor		Control	Tumor		Control	Tumor
	Genotype	No. of bp		Genotype	No. of bp		Genotype	No. of bp		Genotype	No. of bp
AA	AA	5072963	GG	GG	4370622	TT	TT	5097142	CC	CC	4375693
5072970	Ag	3	4370632	Ga	8	5097146	Ta	2	4375704	Ca	2
	At	2		Gt	1		Tg	0		Cg	1
	Ac	2		Gc	1		Tc	2		Ct	8
	gg	0		aa	0		aa	0		aa	0
	tt	0		tt	0		gg	0		gg	0
	cc	0		cc	0		cc	0		tt	0
	gt	0		at	0		ag	0		ag	0
	gc	0		ac	0		ac	0		at	0
	tc	0		tc	0		gc	0		gt	0
Ag	AA	7	Ga	GG	9	Ta	TT	0	Ca	CC	3
616	Ag	607	955	Ga	942	131	Ta	131	216	Ca	213
	At	0		Gt	0		Tg	0		Cg	0
	Ac	0		Gc	0		Tc	0		Ct	0
	gg	2		aa	4		aa	0		aa	0
	tt	0		tt	0		gg	0		gg	0
	cc	0		cc	0		cc	0		tt	0
	gt	0		at	0		ag	0		ag	0
	gc	0		ac	0		ac	0		at	0
	tc	0		tc	0		gc	0		gt	0
At	AA	0	Gt	GG	2	Tg	TT	2	Cg	CC	1
133	Ag	0	217	Ga	0	155	Ta	0	198	Ca	0
	At	132		Gt	214		Tg	153		Cg	197
	Ac	0		Gc	0		Tc	0		Ct	0
	gg	0		aa	0		aa	0		aa	0
	tt	1		tt	1		gg	0		gg	0
	cc	0		cc	0		cc	0		tt	0
	gt	0		at	0		ag	0		ag	0
	gc	0		ac	0		ac	0		at	0
	tc	0		tc	0		gc	0		gt	0
Ac	AA	4	Gc	GG	1	Tc	TT	7	Ct	CC	11
135	Ag	0	199	Ga	0	610	Ta	0	936	Ca	0
	At	0		Gt	0		Tg	0		Cg	0
	Ac	130		Gc	196		Tc	600		Ct	922
	gg	0		aa	0		aa	0		aa	0
	tt	0		tt	0		gg	0		gg	0
	cc	1		cc	2		cc	3		tt	3
	gt	0		at	0		ag	0		ag	0
	gc	0		ac	0		ac	0		at	0
	tc	0		tc	0		gc	0		gt	0
gg	AA	0	aa	GG	0	aa	TT	0	aa	CC	0
356	Ag	0	417	Ga	0	71	Ta	0	114	Ca	1
	At	0		Gt	0		Tg	0		Cg	0
	Ac	0		Gc	0		Tc	0		Ct	0
	gg	356		aa	417		aa	71		aa	113
	tt	0		tt	0		gg	0		gg	0
	cc	0		cc	0		cc	0		tt	0
	gt	0		at	0		ag	0		ag	0
	gc	0		ac	0		ac	0		at	0
	tc	0		tc	0		gc	0		gt	0
tt	AA	0	tt	GG	0	gg	TT	0	gg	CC	0
83	Ag	0	104	Ga	0	97	Ta	0	115	Ca	0
	At	0		Gt	0		Tg	0		Cg	0
	Ac	0		Gc	0		Tc	0		Ct	0
	gg	0		aa	0		aa	0		aa	0
	tt	83		tt	104		gg	97		gg	115
	cc	0		cc	0		cc	0		tt	0
	gt	0		at	0		ag	0		ag	0
	gc	0		ac	0		ac	0		at	0
	tc	0		tc	0		gc	0		gt	0
cc	AA	0	cc	GG	0	cc	TT	0	tt	CC	0
85	Ag	0	131	Ga	0	361	Ta	0	405	Ca	0
	At	0		Gt	0		Tg	0		Cg	0
	Ac	0		Gc	0		Tc	0		Ct	1
	gg	0		aa	0		aa	0		aa	0
	tt	0		tt	0		gg	0		gg	0
	cc	85		cc	131		cc	361		tt	404
	gt	0		at	0		ag	0		ag	0
	gc	0		ac	0		ac	0		at	0
	tc	0		tc	0		gc	0		gt	0
gt	AA	0	at	GG	0	ag	TT	0	ag	CC	0
1	Ag	0	1	Ga	0	0	Ta	0	1	Ca	0
	At	0		Gt	0		Tg	0		Cg	0
	Ac	0		Gc	0		Tc	0		Ct	0
	gg	0		aa	0		aa	0		aa	0
	tt	0		tt	0		gg	0		gg	0
	cc	0		cc	0		cc	0		tt	0
	gt	1		at	1		ag	0		ag	1
	gc	0		ac	0		ac	0		at	0
	tc	0		tc	0		gc	0		gt	0
gc	AA	0	ac	GG	0	ac	TT	0	at	CC	0
0	Ag	0	0	Ga	0	0	Ta	0	0	Ca	0
	At	0		Gt	0		Tg	0		Cg	0
	Ac	0		Gc	0		Tc	0		Ct	0
	gg	0		aa	0		aa	0		aa	0
	tt	0		tt	0		gg	0		gg	0
	cc	0		cc	0		cc	0		tt	0
	gt	0		at	0		ag	0		ag	0
	gc	0		ac	0		ac	0		at	0
	tc	0		tc	0		gc	0		gt	0
tc	AA	0	tc	GG	0	gc	TT	0	gt	CC	0
0	Ag	0	1	Ga	0	0	Ta	0	0	Ca	0
	At	0		Gt	0		Tg	0		Cg	0
	Ac	0		Gc	0		Tc	0		Ct	0
	gg	0		aa	0		aa	0		aa	0
	tt	0		tt	0		gg	0		gg	0
	cc	0		cc	0		cc	0		tt	0
	gt	0		at	0		ag	0		ag	0
	gc	0		ac	0		ac	0		at	0
	tc	0		tc	1		gc	0		gt	0

## Sheet: Glioma 2
Table S2.7 Comparison of tumor and control of Glioma 2*
Reference Allele = A			Reference Allele = G			Reference Allele = T			Reference Allele = C
Control	Tumor		Control	Tumor		Control	Tumor		Control	Tumor
	Genotype	No. of bp		Genotype	No. of bp		Genotype	No. of bp		Genotype	No. of bp
AA	AA	2625037	GG	GG	2284057	TT	TT	2641911	CC	CC	2285278
2625047	Ag	5	2284070	Ga	7	2641922	Ta	3	2285290	Ca	3
	At	5		Gt	5		Tg	0		Cg	1
	Ac	0		Gc	1		Tc	8		Ct	8
	gg	0		aa	0		aa	0		aa	0
	tt	0		tt	0		gg	0		gg	0
	cc	0		cc	0		cc	0		tt	0
	gt	0		at	0		ag	0		ag	0
	gc	0		ac	0		ac	0		at	0
	tc	0		tc	0		gc	0		gt	0
Ag	AA	25	Ga	GG	26	Ta	TT	7	Ca	CC	5
334	Ag	305	484	Ga	443	72	Ta	62	79	Ca	73
	At	0		Gt	0		Tg	1		Cg	0
	Ac	0		Gc	0		Tc	0		Ct	0
	gg	4		aa	15		aa	2		aa	1
	tt	0		tt	0		gg	0		gg	0
	cc	0		cc	0		cc	0		tt	0
	gt	0		at	0		ag	0		ag	0
	gc	0		ac	0		ac	0		at	0
	tc	0		tc	0		gc	0		gt	0
At	AA	5	Gt	GG	7	Tg	TT	3	Cg	CC	10
78	Ag	0	101	Ga	0	73	Ta	1	96	Ca	81
	At	72		Gt	87		Tg	67		Cg	0
	Ac	0		Gc	0		Tc	0		Ct	0
	gg	0		aa	0		aa	0		aa	0
	tt	0		tt	6		gg	2		gg	5
	cc	0		cc	0		cc	0		tt	0
	gt	0		at	1		ag	0		ag	0
	gc	0		ac	0		ac	0		at	0
	tc	1		tc	0		gc	0		gt	0
Ac	AA	7	Gc	GG	9	Tc	TT	18	Ct	CC	34
93	Ag	0	96	Ga	0	271	Ta	0	485	Ca	2
	At	1		Gt	0		Tg	0		Cg	0
	Ac	80		Gc	86		Tc	251		Ct	438
	gg	0		aa	0		aa	0		aa	0
	tt	0		tt	0		gg	0		gg	0
	cc	5		cc	1		cc	2		tt	11
	gt	0		at	0		ag	0		ag	0
	gc	0		ac	0		ac	0		at	0
	tc	0		tc	0		gc	0		gt	0
gg	AA	0	aa	GG	0	aa	TT	0	aa	CC	0
238	Ag	1	285	Ga	0	41	Ta	0	87	Ca	0
	At	0		Gt	0		Tg	0		Cg	0
	Ac	0		Gc	0		Tc	0		Ct	0
	gg	237		aa	285		aa	41		aa	87
	tt	0		tt	0		gg	0		gg	0
	cc	0		cc	0		cc	0		tt	0
	gt	0		at	0		ag	0		ag	0
	gc	0		ac	0		ac	0		at	0
	tc	0		tc	0		gc	0		gt	0
tt	AA	0	tt	GG	0	gg	TT	0	gg	CC	0
55	Ag	0	91	Ga	0	69	Ta	0	85	Ca	0
	At	0		Gt	0		Tg	0		Cg	0
	Ac	0		Gc	0		Tc	0		Ct	0
	gg	0		aa	0		aa	0		aa	0
	tt	55		tt	91		gg	69		gg	85
	cc	0		cc	0		cc	0		tt	0
	gt	0		at	0		ag	0		ag	0
	gc	0		ac	0		ac	0		at	0
	tc	0		tc	0		gc	0		gt	0
cc	AA	0	cc	GG	0	cc	TT	0	tt	CC	0
88	Ag	0	85	Ga	0	253	Ta	0	303	Ca	0
	At	0		Gt	0		Tg	0		Cg	0
	Ac	1		Gc	0		Tc	1		Ct	2
	gg	0		aa	0		aa	0		aa	0
	tt	0		tt	0		gg	0		gg	0
	cc	87		cc	85		cc	252		tt	301
	gt	0		at	0		ag	0		ag	0
	gc	0		ac	0		ac	0		at	0
	tc	0		tc	0		gc	0		gt	0
gt	AA	0	at	GG	0	ag	TT	0	ag	CC	0
0	Ag	0	0	Ga	0	1	Ta	0	1	Ca	0
	At	0		Gt	0		Tg	0		Cg	0
	Ac	0		Gc	0		Tc	0		Ct	0
	gg	0		aa	0		aa	0		aa	0
	tt	0		tt	0		gg	0		gg	0
	cc	0		cc	0		cc	0		tt	0
	gt	0		at	0		ag	1		ag	1
	gc	0		ac	0		ac	0		at	0
	tc	0		tc			gc	0		gt	0
gc	AA	0	ac	GG	0	ac	TT	0	at	CC	0
1	Ag	0	2	Ga	0	1	Ta	0	2	Ca	0
	At	0		Gt	0		Tg	0		Cg	0
	Ac	0		Gc	0		Tc	0		Ct	1
	gg	0		aa	0		aa	0		aa	0
	tt	0		tt	0		gg	0		gg	0
	cc	0		cc	0		cc	0		tt	0
	gt	0		at	0		ag	0		ag	0
	gc	1		ac	2		ac	1		at	1
	tc	0		tc	0		gc	0		gt	0
tc	AA	0	tc	GG	0	gc	TT	0	gt	CC	0
2	Ag	0	1	Ga	0	0	Ta	0	0	Ca	0
	At	0		Gt	0		Tg	0		Cg	0
	Ac	0		Gc	0		Tc	0		Ct	0
	gg	0		aa	0		aa	0		aa	0
	tt	0		tt	0		gg	0		gg	0
	cc	0		cc	0		cc	0		tt	0
	gt	0		at	0		ag	0		ag	0
	gc	0		ac	0		ac	0		at	0
	tc	2		tc	1		gc	0		gt	0

## Sheet: Glioma 3
Table S2.8 Comparison of tumor and control of Glioma 3*
Reference Allele = A			Reference Allele = G			Reference Allele = T			Reference Allele = C
Control	Tumor		Control	Tumor		Control	Tumor		Control	Tumor
	Genotype	No. of bp		Genotype	No. of bp		Genotype	No. of bp		Genotype	No. of bp
AA	AA	5343451	GG	GG	5174802	TT	TT	5370796	CC	CC	5180892
5343584	Ag	102	5174997	Ga	135	5370911	Ta	20	5181116	Ca	26
	At	14		Gt	25		Tg	19		Cg	39
	Ac	12		Gc	27		Tc	73		Ct	155
	gg	2		aa	5		aa	1		aa	1
	tt	1		tt	2		gg	1		gg	1
	cc	2		cc	1		cc	1		tt	2
	gt	0		at	0		ag	0		ag	0
	gc	0		ac	0		ac	0		at	0
	tc	0		tc	0		gc	0		gt	0
Ag	AA	103	Ga	GG	152	Ta	TT	18	Ca	CC	34
644	Ag	503	852	Ga	625	200	Ta	171	174	Ca	122
	At	0		Gt	10		Tg	9		Cg	0
	Ac	0		Gc	1		Tc	1		Ct	6
	gg	38		aa	63		aa	0		aa	10
	tt	0		tt	0		gg	0		gg	0
	cc	0		cc	0		cc	0		tt	0
	gt	0		at	0		ag	1		ag	0
	gc	0		ac	1		ac	0		at	2
	tc	0		tc	0		gc	0		gt	0
At	AA	28	Gt	GG	34	Tg	TT	24	Cg	CC	25
180	Ag	0	148	Ga	1	144	Ta	3	179	Ca	0
	At	136		Gt	106		Tg	108		Cg	146
	Ac	7		Gc	0		Tc	0		Ct	0
	gg	0		aa	0		aa	0		aa	0
	tt	8		tt	7		gg	8		gg	8
	cc	0		cc	0		cc	0		tt	0
	gt	0		at	0		ag	1		ag	0
	gc	0		ac	0		ac	0		at	0
	tc	1		tc	0		gc	0		gt	0
Ac	AA	21	Gc	GG	17	Tc	TT	92	Ct	CC	188
157	Ag	0	172	Ga	0	666	Ta	0	911	Ca	4
	At	3		Gt	0		Tg	0		Cg	0
	Ac	116		Gc	144		Tc	536		Ct	665
	gg	0		aa	0		aa	0		aa	0
	tt	0		tt	0		gg	0		gg	0
	cc	15		cc	11		cc	38		tt	54
	gt	0		at	0		ag	0		ag	0
	gc	0		ac	0		ac	0		at	0
	tc	2		tc	0		gc	0		gt	0
gg	AA	1	aa	GG	4	aa	TT	0	aa	CC	0
735	Ag	26	588	Ga	26	123	Ta	9	166	Ca	11
	At	0		Gt	0		Tg	0		Cg	0
	Ac	0		Gc	0		Tc	0		Ct	0
	gg	708		aa	558		aa	114		aa	155
	tt	0		tt	0		gg	0		gg	0
	cc	0		cc	0		cc	0		tt	0
	gt	0		at	0		ag	0		ag	0
	gc	0		ac	0		ac	0		at	0
	tc	0		tc	0		gc	0		gt	0
tt	AA	0	tt	GG	0	gg	TT	1	gg	CC	1
122	Ag	0	156	Ga	0	208	Ta	0	250	Ca	0
	At	0		Gt	7		Tg	4		Cg	4
	Ac	0		Gc	0		Tc	0		Ct	0
	gg	0		aa	0		aa	0		aa	0
	tt	122		tt	149		gg	203		gg	245
	cc	0		cc	0		cc	0		tt	0
	gt	0		at	0		ag	0		ag	0
	gc	0		ac	0		ac	0		at	0
	tc	0		tc	0		gc	0		gt	0
cc	AA	2	cc	GG	0	cc	TT	1	tt	CC	4
205	Ag	0	263	Ga	0	779	Ta	0	563	Ca	0
	At	0		Gt	0		Tg	0		Cg	0
	Ac	8		Gc	11		Tc	28		Ct	29
	gg	0		aa	0		aa	0		aa	0
	tt	0		tt	0		gg	0		gg	0
	cc	195		cc	252		cc	750		tt	530
	gt	0		at	0		ag	0		ag	0
	gc	0		ac	0		ac	0		at	0
	tc	0		tc	0		gc	0		gt	0
gt	AA	0	at	GG	0	ag	TT	0	ag	CC	0
1	Ag	1	7	Ga	1	6	Ta	1	3	Ca	0
	At	0		Gt	4		Tg	4		Cg	0
	Ac	0		Gc	0		Tc	0		Ct	0
	gg	0		aa	0		aa	0		aa	0
	tt	0		tt	0		gg	0		gg	0
	cc	0		cc	0		cc	0		tt	0
	gt	0		at	1		ag	1		ag	2
	gc	0		ac	1		ac	0		at	0
	tc	0		tc	0		gc	0		gt	1
gc	AA	0	ac	GG	0	ac	TT	0	at	CC	0
3	Ag	0	0	Ga	0	0	Ta	0	7	Ca	0
	At	0		Gt	0		Tg	0		Cg	0
	Ac	0		Gc	0		Tc	0		Ct	4
	gg	0		aa	0		aa	0		aa	0
	tt	0		tt	0		gg	0		gg	0
	cc	0		cc	0		cc	0		tt	0
	gt	0		at	0		ag	0		ag	0
	gc	3		ac	0		ac	0		at	3
	tc	0		tc	0		gc	0		gt	0
tc	AA	0	tc	GG	0	gc	TT	0	gt	CC	0
2	Ag	0	2	Ga	0	0	Ta	0	7	Ca	0
	At	1		Gt	0		Tg	0		Cg	0
	Ac	1		Gc	0		Tc	0		Ct	3
	gg	0		aa	0		aa	0		aa	0
	tt	0		tt	0		gg	0		gg	0
	cc	0		cc	0		cc	0		tt	0
	gt	0		at	0		ag	0		ag	0
	gc	0		ac	0		ac	0		at	1
	tc	0		tc	2		gc	0		gt	3

## Sheet: Glioma 4
Table S2.9 Comparison of tumor and control of Glioma 4*
Reference Allele = A			Reference Allele = G			Reference Allele = T			Reference Allele = C
Control	Tumor		Control	Tumor		Control	Tumor		Control	Tumor
	Genotype	No. of bp		Genotype	No. of bp		Genotype	No. of bp		Genotype	No. of bp
AA	AA	2244059	GG	GG	2189938	TT	TT	2256142	CC	CC	2193125
2244171	Ag	57	2190151	Ga	181	2256258	Ta	41	2193332	Ca	6
	At	45		Gt	11		Tg	8		Cg	14
	Ac	8		Gc	15		Tc	65		Ct	181
	gg	1		aa	1		aa	0		aa	0
	tt	0		tt	0		gg	1		gg	0
	cc	1		cc	0		cc	0		tt	0
	gt	0		at	4		ag	1		ag	0
	gc	0		ac	0		ac	0		at	6
	tc	0		tc	1		gc	0		gt	0
Ag	AA	12	Ga	GG	9	Ta	TT	1	Ca	CC	2
221	Ag	204	461	Ga	442	62	Ta	60	84	Ca	82
	At	0		Gt	0		Tg	0		Cg	0
	Ac	0		Gc	1		Tc	0		Ct	0
	gg	5		aa	9		aa	1		aa	0
	tt	0		tt	0		gg	0		gg	0
	cc	0		cc	0		cc	0		tt	0
	gt	0		at	0		ag	0		ag	0
	gc	0		ac	0		ac	0		at	0
	tc	0		tc	0		gc	0		gt	0
At	AA	0	Gt	GG	2	Tg	TT	2	Cg	CC	3
59	Ag	0	104	Ga	0	58	Ta	1	57	Ca	0
	At	58		Gt	102		Tg	54		Cg	51
	Ac	0		Gc	0		Tc	0		Ct	0
	gg	0		aa	0		aa	0		aa	0
	tt	0		tt	0		gg	1		gg	3
	cc	0		cc	0		cc	0		tt	0
	gt	0		at	0		ag	0		ag	0
	gc	0		ac	0		ac	0		at	0
	tc	1		tc	0		gc	0		gt	0
Ac	AA	3	Gc	GG	3	Tc	TT	12	Ct	CC	10
86	Ag	0	85	Ga	0	238	Ta	0	475	Ca	0
	At	4		Gt	0		Tg	0		Cg	0
	Ac	79		Gc	82		Tc	224		Ct	459
	gg	0		aa	0		aa	0		aa	0
	tt	0		tt	0		gg	0		gg	0
	cc	0		cc	0		cc	2		tt	5
	gt	0		at	0		ag	0		ag	0
	gc	0		ac	0		ac	0		at	1
	tc	0		tc	0		gc	0		gt	0
gg	AA	0	aa	GG	0	aa	TT	0	aa	CC	0
268	Ag	0	305	Ga	0	75	Ta	0	97	Ca	0
	At	0		Gt	0		Tg	0		Cg	0
	Ac	0		Gc	0		Tc	0		Ct	0
	gg	268		aa	305		aa	75		aa	97
	tt	0		tt	0		gg	0		gg	0
	cc	0		cc	0		cc	0		tt	0
	gt	0		at	0		ag	0		ag	0
	gc	0		ac	0		ac	0		at	0
	tc	0		tc	0		gc	0		gt	0
tt	AA	0	tt	GG	0	gg	TT	0	gg	CC	0
65	Ag	0	82	Ga	0	109	Ta	0	110	Ca	0
	At	0		Gt	0		Tg	0		Cg	1
	Ac	0		Gc	0		Tc	0		Ct	0
	gg	0		aa	0		aa	0		aa	0
	tt	65		tt	82		gg	109		gg	109
	cc	0		cc	0		cc	0		tt	0
	gt	0		at	0		ag	0		ag	0
	gc	0		ac	0		ac	0		at	0
	tc	0		tc	0		gc	0		gt	0
cc	AA	0	cc	GG	0	cc	TT	0	tt	CC	0
98	Ag	0	105	Ga	0	300	Ta	0	339	Ca	0
	At	0		Gt	0		Tg	0		Cg	0
	Ac	0		Gc	0		Tc	0		Ct	2
	gg	0		aa	0		aa	0		aa	0
	tt	0		tt	0		gg	0		gg	0
	cc	98		cc	105		cc	300		tt	337
	gt	0		at	0		ag	0		ag	0
	gc	0		ac	0		ac	0		at	0
	tc	0		tc	0		gc	0		gt	0
gt	AA	0	at	GG	0	ag	TT	0	ag	CC	0
0	Ag	0	0	Ga	0	0	Ta	0	0	Ca	0
	At	0		Gt	0		Tg	0		Cg	0
	Ac	0		Gc	0		Tc	0		Ct	0
	gg	0		aa	0		aa	0		aa	0
	tt	0		tt	0		gg	0		gg	0
	cc	0		cc	0		cc	0		tt	0
	gt	0		at	0		ag	0		ag	0
	gc	0		ac	0		ac	0		at	0
	tc	0		tc	0		gc	0		gt	0
gc	AA	0	ac	GG	0	ac	TT	0	at	CC	0
0	Ag	0	0	Ga	0	0	Ta	0	0	Ca	0
	At	0		Gt	0		Tg	0		Cg	0
	Ac	0		Gc	0		Tc	0		Ct	0
	gg	0		aa	0		aa	0		aa	0
	tt	0		tt	0		gg	0		gg	0
	cc	0		cc	0		cc	0		tt	0
	gt	0		at	0		ag	0		ag	0
	gc	0		ac	0		ac	0		at	0
	tc	0		tc	0		gc	0		gt	0
tc	AA	0	tc	GG	0	gc	TT	0	gt	CC	0
0	Ag	0	1	Ga	0	0	Ta	0	0	Ca	0
	At	0		Gt	0		Tg	0		Cg	0
	Ac	0		Gc	0		Tc	0		Ct	0
	gg	0		aa	0		aa	0		aa	0
	tt	0		tt	0		gg	0		gg	0
	cc	0		cc	0		cc	0		tt	0
	gt	0		at	0		ag	0		ag	0
	gc	0		ac	0		ac	0		at	0
	tc	0		tc	1		gc	0		gt	0

## Sheet: Glioma 5
Table S2.10 Comparison of tumor and control of Glioma 5*
Reference Allele = A			Reference Allele = G			Reference Allele = T			Reference Allele = C
Control	Tumor		Control	Tumor		Control	Tumor		Control	Tumor
	Genotype	No. of bp		Genotype	No. of bp		Genotype	No. of bp		Genotype	No. of bp
AA	AA	2792921	GG	GG	2443038	TT	TT	2806063	CC	CC	2442851
2793015	Ag	60	2443196	Ga	101	2806169	Ta	26	2442991	Ca	22
	At	22		Gt	29		Tg	14		Cg	24
	Ac	10		Gc	27		Tc	64		Ct	94
	gg	2		aa	1		aa	1		aa	0
	tt	0		tt	0		gg	0		gg	0
	cc	0		cc	0		cc	1		tt	0
	gt	0		at	0		ag	0		ag	0
	gc	0		ac	0		ac	0		at	0
	tc	0		tc	0		gc	0		gt	0
Ag	AA	42	Ga	GG	91	Ta	TT	12	Ca	CC	19
262	Ag	213	405	Ga	293	62	Ta	47	69	Ca	47
	At	0		Gt	1		Tg	1		Cg	0
	Ac	0		Gc	0		Tc	0		Ct	0
	gg	7		aa	20		aa	1		aa	2
	tt	0		tt	0		gg	0		gg	0
	cc	0		cc	0		cc	0		tt	0
	gt	0		at	0		ag	1		ag	0
	gc	0		ac	0		ac	0		at	1
	tc	0		tc	0		gc	0		gt	0
At	AA	15	Gt	GG	20	Tg	TT	14	Cg	CC	25
79	Ag	0	74	Ga	0	71	Ta	2	92	Ca	0
	At	59		Gt	50		Tg	49		Cg	61
	Ac	0		Gc	0		Tc	0		Ct	0
	gg	0		aa	0		aa	0		aa	0
	tt	5		tt	4		gg	6		gg	6
	cc	0		cc	0		cc	0		tt	0
	gt	0		at	0		ag	0		ag	0
	gc	0		ac	0		ac	0		at	0
	tc	0		tc	0		gc	0		gt	0
Ac	AA	14	Gc	GG	19	Tc	TT	64	Ct	CC	87
73	Ag	0	86	Ga	0	280	Ta	0	400	Ca	1
	At	1		Gt	0		Tg	0		Cg	0
	Ac	54		Gc	64		Tc	205		Ct	291
	gg	0		aa	0		aa	0		aa	0
	tt	0		tt	0		gg	0		gg	0
	cc	4		cc	3		cc	11		tt	21
	gt	0		at	0		ag	0		ag	0
	gc	0		ac	0		ac	0		at	0
	tc	0		tc	0		gc	0		gt	0
gg	AA	3	aa	GG	1	aa	TT	1	aa	CC	0
273	Ag	19	317	Ga	39	54	Ta	6	74	Ca	4
	At	0		Gt	0		Tg	0		Cg	0
	Ac	0		Gc	0		Tc	0		Ct	0
	gg	251		aa	277		aa	47		aa	70
	tt	0		tt	0		gg	0		gg	0
	cc	0		cc	0		cc	0		tt	0
	gt	0		at	0		ag	0		ag	0
	gc	0		ac	0		ac	0		at	0
	tc	0		tc	0		gc	0		gt	0
tt	AA	2	tt	GG	2	gg	TT	0	gg	CC	0
61	Ag	0	84	Ga	0	77	Ta	0	92	Ca	0
	At	7		Gt	7		Tg	6		Cg	7
	Ac	0		Gc	0		Tc	0		Ct	0
	gg	0		aa	0		aa	0		aa	0
	tt	52		tt	75		gg	71		gg	85
	cc	0		cc	0		cc	0		tt	0
	gt	0		at	0		ag	0		ag	0
	gc	0		ac	0		ac	0		at	0
	tc	0		tc	0		gc	0		gt	0
cc	AA	1	cc	GG	2	cc	TT	0	tt	CC	5
87	Ag	0	104	Ga	0	321	Ta	0	319	Ca	0
	At	0		Gt	0		Tg	0		Cg	0
	Ac	5		Gc	12		Tc	30		Ct	38
	gg	0		aa	0		aa	0		aa	0
	tt	0		tt	0		gg	0		gg	0
	cc	81		cc	90		cc	291		tt	276
	gt	0		at	0		ag	0		ag	0
	gc	0		ac	0		ac	0		at	0
	tc	0		tc	0		gc	0		gt	0
gt	AA	0	at	GG	0	ag	TT	0	ag	CC	0
0	Ag	0	0	Ga	0	1	Ta	0	1	Ca	0
	At	0		Gt	0		Tg	0		Cg	0
	Ac	0		Gc	0		Tc	0		Ct	0
	gg	0		aa	0		aa	0		aa	0
	tt	0		tt	0		gg	0		gg	0
	cc	0		cc	0		cc	0		tt	0
	gt	0		at	0		ag	1		ag	0
	gc	0		ac	0		ac	0		at	0
	tc	0		tc	0		gc	0		gt	1
gc	AA	0	ac	GG	0	ac	TT	0	at	CC	0
0	Ag	0	1	Ga	0	0	Ta	0	0	Ca	0
	At	0		Gt	0		Tg	0		Cg	0
	Ac	0		Gc	0		Tc	0		Ct	0
	gg	0		aa	0		aa	0		aa	0
	tt	0		tt	0		gg	0		gg	0
	cc	0		cc	0		cc	0		tt	0
	gt	0		at	0		ag	0		ag	0
	gc	0		ac	1		ac	0		at	0
	tc	0		tc	0		gc	0		gt	0
tc	AA	0	tc	GG	0	gc	TT	0	gt	CC	0
0	Ag	0	1	Ga	0	0	Ta	0	0	Ca	0
	At	0		Gt	0		Tg	0		Cg	0
	Ac	0		Gc	0		Tc	0		Ct	0
	gg	0		aa	0		aa	0		aa	0
	tt	0		tt	0		gg	0		gg	0
	cc	0		cc	0		cc	0		tt	0
	gt	0		at	0		ag	0		ag	0
	gc	0		ac	0		ac	0		at	0
	tc	0		tc	1		gc	0		gt	0

[truncated: 22 more sheets: Leukemia 1, Leukemia 2, Leukemia 3, Leukemia 4, Leukemia 5, Liver 1, Liver 2, Liver 3, Liver 4, Liver 5, Lung 1, Lung 2, Lung 3, Lung 4, Lung 5, Lung-Brain 1, Lung-Brain 2, Lung-Brain 3, Lung-Brain 4, Lung-Brain 5 …]
