# Supplementary material for: Massive interstitial copy-neutral loss-of-heterozygosity as evidence for cancer being a disease of the DNA-damage response
Source: BMC Med Genomics. 2015 Jul 25;8:42. doi: 10.1186/s12920-015-0104-2 (PMC4515014; doi:10.1186/s12920-015-0104-2)
Supplement: Additional file 4: Table S3. — Numbers of genotypes and SNV mutations on different chromosomes in various cancer samples. [file 12920_2015_104_MOESM4_ESM.xlsx]

## Sheet: Gastric1
Table S3. Numbers of genotypes and single nucleotide variations detected on different chromosomes in various cancer samples.
Table S3.1 Gastric1
Chromosome	Total captured sites	MM	mm	Mm	GOH	GOH-M	GOH-m	LOH	Mm->MM	Mm->mm	LOH / Total captured sites (×10-5)
Chr1	1499737	1499417	107	213	12	10	2	51	42	9	3.4006
Chr2	1060900	1060687	80	133	7	7	0	23	18	5	2.16797
Chr3	878751	878580	68	103	10	9	1	28	25	3	3.18634
Chr4	690955	690806	59	90	3	3	0	21	17	4	3.03927
Chr5	689300	689154	54	92	3	3	0	20	18	2	2.90149
Chr6	786244	786049	72	123	8	6	2	25	20	5	3.17967
Chr7	904662	904479	61	122	3	2	1	35	25	10	3.86885
Chr8	547520	547403	44	73	3	2	1	18	16	2	3.28755
Chr9	639274	639142	52	80	4	4	0	18	13	5	2.81569
Chr10	755482	755300	67	115	11	9	2	24	22	2	3.17678
Chr11	676588	676435	51	102	4	4	0	21	21	0	3.10381
Chr12	841973	841795	78	100	6	5	1	18	13	5	2.13784
Chr13	328210	328129	23	58	4	4	0	17	10	7	5.17961
Chr14	468397	468298	42	57	1	1	0	17	16	1	3.6294
Chr15	552404	552267	52	85	3	2	1	20	16	4	3.62054
Chr16	682064	681892	54	118	2	2	0	23	16	7	3.37212
Chr17	1079578	1079331	90	157	7	7	0	31	21	10	2.87149
Chr18	302525	302455	25	45	1	0	1	13	11	2	4.29717
Chr19	1066924	1066686	42	196	12	12	0	39	32	7	3.65537
Chr20	473098	473006	28	64	5	4	1	14	12	2	2.95922
Chr21	188670	188605	20	45	1	0	1	4	3	1	2.1201
Chr22	462927	462828	30	69	3	3	0	12	10	2	2.5922
Chromosome	Total captured sites	M	m
ChrX	504973	504950	23
ChrY	3005	3005	0

## Sheet: Gastric2
Table S3.2 Gastric2
Chromosome	Total captured sites	MM	mm	Mm	GOH	GOH-M	GOH-m	LOH	Mm->MM	Mm->mm	LOH / Total captured sites (×10-5)
Chr1	2298658	2297669	406	583	11	9	2	1	1	0	0.0435036
Chr2	1674790	1674020	335	435	6	4	2	1	1	0	0.059709
Chr3	1402817	1402123	337	357	7	4	3	3	3	0	0.213855
Chr4	1114839	1114213	291	335	4	4	0	1	1	0	0.0896991
Chr5	1099327	1098851	192	284	11	8	3	0	0	0	0
Chr6	1246969	1246292	302	375	11	9	2	1	1	0	0.0801945
Chr7	1379238	1378611	244	383	5	4	1	2	0	2	0.145008
Chr8	890981	890511	196	274	11	7	4	0	0	0	0
Chr9	1018034	1017464	274	296	10	6	4	1	1	0	0.0982285
Chr10	1172143	1171534	296	313	10	9	1	1	0	1	0.0853138
Chr11	1046464	1045952	249	263	8	6	2	0	0	0	0
Chr12	1276454	1275830	326	298	13	10	3	1	0	1	0.078342
Chr13	532515	532196	147	172	4	4	0	0	0	0	0
Chr14	721018	720653	167	198	4	3	1	2	2	0	0.277386
Chr15	901396	900974	201	221	2	2	0	1	0	1	0.110939
Chr16	999579	999063	218	298	7	4	3	2	1	1	0.200084
Chr17	1603580	1602894	287	399	6	4	2	1	1	0	0.0623605
Chr18	479424	479192	107	125	5	5	0	0	0	0	0
Chr19	1421801	1421131	199	471	16	14	2	5	3	2	0.351667
Chr20	718154	717846	118	190	10	8	2	0	0	0	0
Chr21	292046	291844	66	136	0	0	0	4	3	1	1.36965
Chr22	676800	676474	120	206	6	6	0	1	1	0	0.147754
Chromosome	Total captured sites	M	m
ChrX	500513	500435	78
ChrY	36105	36104	1

## Sheet: Gastric3
Table S3.3 Gastric3
Chromosome	Total captured sites	MM	mm	Mm	GOH	GOH-M	GOH-m	LOH	Mm->MM	Mm->mm	LOH / Total captured sites (×10-5)
Chr1	2463645	2462860	444	341	10	9	1	22	15	7	0.892986
Chr2	1694520	1693822	305	393	2	2	0	4	4	0	0.236055
Chr3	1537819	1537278	313	228	4	4	0	2	1	1	0.130054
Chr4	972472	971974	243	255	5	5	0	1	1	0	0.102831
Chr5	1112217	1111753	192	272	3	2	1	3	3	0	0.269732
Chr6	1233090	1232624	288	178	2	1	1	12	8	4	0.973165
Chr7	1481602	1480981	287	334	4	3	1	7	5	2	0.472462
Chr8	854479	854156	197	126	4	4	0	0	0	0	0
Chr9	1057354	1056772	302	280	1	1	0	1	1	0	0.0945757
Chr10	1064076	1063749	243	84	1	1	0	5	2	3	0.469891
Chr11	1094080	1093720	230	130	3	3	0	10	6	4	0.91401
Chr12	1200002	1199391	253	358	3	3	0	2	1	1	0.166666
Chr13	526532	526366	137	29	1	1	0	11	4	7	2.08914
Chr14	780056	779677	176	203	2	2	0	2	1	1	0.256392
Chr15	879139	878756	171	212	3	2	1	3	2	1	0.341243
Chr16	947646	947153	209	284	1	1	0	1	1	0	0.105525
Chr17	1663578	1662998	275	305	3	2	1	12	9	3	0.721337
Chr18	523402	523175	125	102	0	0	0	0	0	0	0
Chr19	1386352	1385894	231	227	5	5	0	6	4	2	0.432791
Chr20	895081	894705	159	217	1	1	0	3	1	2	0.335165
Chr21	295929	295734	81	114	1	1	0	2	1	1	0.675838
Chr22	642651	642477	118	56	3	2	1	4	2	2	0.622422
Chromosome	Total captured sites	M	m
ChrX	520873	520787	86
ChrY	17688	17686	2

## Sheet: Gastric4
Table S3.4 Gastric4
Chromosome	Total captured sites	MM	mm	Mm	GOH	GOH-M	GOH-m	LOH	Mm->MM	Mm->mm	LOH / Total captured sites (×10-5)
Chr1	1751169	1750604	223	342	9	9	0	1	1	0	0.0571047
Chr2	1105008	1104703	148	157	1	1	0	6	5	1	0.542982
Chr3	947908	947565	144	199	4	2	2	2	2	0	0.210991
Chr4	633043	632872	109	62	3	3	0	3	2	1	0.473901
Chr5	711603	711420	94	89	2	2	0	8	7	1	1.12422
Chr6	857805	857452	142	211	4	3	1	3	1	2	0.34973
Chr7	1088329	1087990	117	222	1	1	0	5	3	2	0.45942
Chr8	627277	627069	102	106	1	0	1	1	1	0	0.159419
Chr9	677255	677071	86	98	1	1	0	3	3	0	0.442965
Chr10	869649	869283	139	227	1	1	0	0	0	0	0
Chr11	784480	784202	104	174	2	2	0	1	1	0	0.127473
Chr12	950308	949996	140	172	3	2	1	4	3	1	0.420916
Chr13	404056	403871	72	113	2	1	1	1	0	1	0.24749
Chr14	530594	530476	91	27	2	2	0	5	3	2	0.94234
Chr15	610168	609922	90	156	5	4	1	6	4	2	0.983336
Chr16	891202	890882	121	199	6	4	2	4	3	1	0.448832
Chr17	1295569	1295192	136	241	7	6	1	10	8	2	0.771862
Chr18	331762	331687	50	25	1	1	0	4	3	1	1.20568
Chr19	1323664	1323328	117	219	5	5	0	13	9	4	0.982122
Chr20	665369	665185	66	118	1	1	0	0	0	0	0
Chr21	197084	197006	32	46	2	2	0	0	0	0	0
Chr22	585843	585710	61	72	1	1	0	4	4	0	0.682777
Chromosome	Total captured sites	M	m
ChrX	356298	356267	31
ChrY	19981	19979	2

## Sheet: Gastric5
Table S3.5 Gastric5
Chromosome	Total captured sites	MM	mm	Mm	GOH	GOH-M	GOH-m	LOH	Mm->MM	Mm->mm	LOH / Total captured sites (×10-5)
Chr1	1556989	1556644	73	272	9	8	1	8	6	2	0.513812
Chr2	968473	968223	63	187	7	7	0	6	6	0	0.619532
Chr3	806490	806289	55	146	2	2	0	3	3	0	0.371982
Chr4	544044	543911	32	101	6	6	0	7	5	2	1.28666
Chr5	636112	635934	43	135	6	6	0	8	8	0	1.25764
Chr6	734529	734300	58	171	4	4	0	4	2	2	0.544567
Chr7	982940	982713	40	187	10	8	2	10	9	1	1.01736
Chr8	544109	543979	25	105	5	5	0	2	2	0	0.367573
Chr9	659270	659087	38	145	5	5	0	9	8	1	1.36515
Chr10	745521	745300	65	156	4	4	0	1	1	0	0.134134
Chr11	717542	717375	41	126	4	4	0	0	0	0	0
Chr12	855170	854963	62	145	10	7	3	3	3	0	0.350807
Chr13	309096	309007	23	66	1	1	0	2	2	0	0.647048
Chr14	470548	470425	37	86	3	3	0	2	2	0	0.425036
Chr15	558718	558572	38	108	4	4	0	3	3	0	0.536944
Chr16	852809	852557	56	196	8	7	1	8	6	2	0.938076
Chr17	1306810	1306495	84	231	4	4	0	8	7	1	0.612178
Chr18	272193	272126	18	49	3	2	1	0	0	0	0
Chr19	1449233	1448885	65	283	8	8	0	4	4	0	0.276008
Chr20	583933	583809	30	94	1	1	0	2	2	0	0.342505
Chr21	180453	180379	9	65	0	0	0	3	2	1	1.66248
Chr22	593694	593526	21	147	6	5	1	3	2	1	0.505311
Chromosome	Total captured sites	M	m
ChrX	322632	322621	11
ChrY	16566	16564	2

## Sheet: Glioma1
Table S3.6 Glioma1
Chromosome	Total captured sites	MM	mm	Mm	GOH	GOH-M	GOH-m	LOH	Mm->MM	Mm->mm	LOH / Total captured sites (×10-5)
Chr1	1727647	1727211	197	239	7	7	0	26	21	5	1.50494
Chr2	1238007	1237547	144	316	2	1	1	1	0	1	0.080775
Chr3	1026528	1026119	136	273	1	1	0	0	0	0	0
Chr4	787549	787229	113	207	1	1	0	2	1	1	0.253952
Chr5	818049	817767	90	192	2	2	0	1	1	0	0.122242
Chr6	924151	923754	154	243	1	1	0	2	2	0	0.216415
Chr7	1064354	1063971	115	268	4	4	0	0	0	0	0
Chr8	645308	645051	85	172	1	1	0	1	1	0	0.154965
Chr9	583834	583740	60	34	2	2	0	21	13	8	3.59691
Chr10	904720	904346	136	238	3	3	0	1	1	0	0.110531
Chr11	803791	803495	97	199	1	0	1	1	1	0	0.12441
Chr12	985997	985601	154	242	1	1	0	1	0	1	0.10142
Chr13	372993	372835	52	106	1	1	0	0	0	0	0
Chr14	560910	560731	63	116	0	0	0	0	0	0	0
Chr15	670505	670229	104	172	3	3	0	2	2	0	0.298283
Chr16	838551	838201	133	217	0	0	0	0	0	0	0
Chr17	1301935	1301435	154	346	2	2	0	3	3	0	0.230426
Chr18	359347	359202	49	96	0	0	0	0	0	0	0
Chr19	1272493	1272040	107	346	2	2	0	2	1	1	0.157172
Chr20	557944	557723	58	163	0	0	0	0	0	0	0
Chr21	235397	235267	31	99	0	0	0	0	0	0	0
Chr22	599292	599015	56	221	0	0	0	0	0	0	0
ChrX	641105	641057	48	0	0	0	0	0	0	0	0

## Sheet: Glioma2
Table S3.7 Glioma2
Chromosome	Total captured sites	MM	mm	Mm	GOH	GOH-M	GOH-m	LOH	Mm->MM	Mm->mm	LOH / Total captured sites (×10-5)
Chr1	920346	920000	135	211	7	6	1	23	18	5	2.49906
Chr2	610741	610505	103	133	1	1	0	11	8	3	1.80109
Chr3	501210	501006	99	105	2	2	0	7	5	2	1.39662
Chr4	322291	322158	49	84	2	2	0	12	9	3	3.72334
Chr5	420844	420683	82	79	3	2	1	9	7	2	2.13856
Chr6	442852	442663	84	105	2	2	0	9	8	1	2.03228
Chr7	589920	589683	81	156	3	3	0	16	11	5	2.71223
Chr8	306322	306167	66	89	3	2	1	11	8	3	3.59099
Chr9	385488	385336	68	84	1	1	0	12	6	6	3.11294
Chr10	421535	421372	63	100	3	3	0	11	9	2	2.60951
Chr11	411370	411215	83	72	2	1	1	8	6	2	1.94472
Chr12	538848	538660	88	100	1	1	0	10	6	4	1.85581
Chr13	182413	182328	32	53	0	0	0	12	7	5	6.57848
Chr14	298571	298467	36	68	5	4	1	5	4	1	1.67464
Chr15	331271	331121	75	75	0	0	0	3	3	0	0.905603
Chr16	477030	476782	103	145	5	5	0	9	7	2	1.88667
Chr17	759304	758991	139	174	4	4	0	14	9	5	1.84379
Chr18	157828	157768	26	34	1	1	0	5	5	0	3.16801
Chr19	847395	847029	115	251	6	6	0	15	12	3	1.77013
Chr20	280375	280273	48	54	0	0	0	3	3	0	1.07
Chr21	100079	100027	24	28	0	0	0	3	3	0	2.99763
Chr22	327480	327352	55	73	0	0	0	2	2	0	0.610724
Chromosome	Total captured sites	M	m
ChrX	198138	198114	24
ChrY	8631	8629	2

## Sheet: Glioma3
Table S3.8 Glioma3
Chromosome	Total captured sites	MM	mm	Mm	GOH	GOH-M	GOH-m	LOH	Mm->MM	Mm->mm	LOH / Total captured sites (×10-5)
Chr1	1958821	1958119	347	355	69	58	11	84	54	30	4.28829
Chr2	1353436	1352895	288	253	51	39	12	67	46	21	4.95036
Chr3	1123918	1123370	256	292	25	21	4	47	32	15	4.1818
Chr4	820407	820039	189	179	29	21	8	50	38	12	6.09454
Chr5	872528	872135	169	224	34	26	8	43	29	14	4.92821
Chr6	991007	990548	224	235	40	35	5	66	53	13	6.65989
Chr7	1230960	1230461	229	270	56	48	8	58	46	12	4.71177
Chr8	722345	722025	168	152	27	24	3	31	22	9	4.29158
Chr9	884451	884048	202	201	36	33	3	56	41	15	6.33161
Chr10	972905	972435	257	213	56	46	10	43	34	9	4.41975
Chr11	898362	898009	206	147	30	24	6	42	30	12	4.67518
Chr12	1085367	1084940	202	225	43	31	12	41	34	7	3.77752
Chr13	397428	397234	96	98	12	10	2	17	13	4	4.2775
Chr14	612070	611809	125	136	28	18	10	25	19	6	4.0845
Chr15	713145	712853	141	151	21	20	1	35	29	6	4.90784
Chr16	1002361	1001960	196	205	42	26	16	39	27	12	3.89081
Chr17	1474872	1474268	261	343	42	27	15	80	63	17	5.4242
Chr18	375991	375826	72	93	16	10	6	17	13	4	4.52138
Chr19	1581914	1581350	218	346	72	59	13	76	62	14	4.80431
Chr20	629342	629119	113	110	25	22	3	29	20	9	4.60799
Chr21	250809	250655	52	102	12	12	0	17	12	5	6.77807
Chr22	671788	671567	86	135	44	37	7	33	19	14	4.91226
Chromosome	Total captured sites	M	m
ChrX	426436	426380	56
ChrY	28568	28563	5

## Sheet: Glioma4
Table S3.9 Glioma4
Chromosome	Total captured sites	MM	mm	Mm	GOH	GOH-M	GOH-m	LOH	Mm->MM	Mm->mm	LOH / Total captured sites (×10-5)
Chr1	854423	854033	216	174	76	76	0	8	3	5	0.936304
Chr2	551981	551688	136	157	32	32	0	1	1	0	0.181166
Chr3	480541	480334	123	84	41	39	2	3	1	2	0.624296
Chr4	319903	319731	79	93	18	18	0	6	6	0	1.87557
Chr5	361844	361678	77	89	24	24	0	2	1	1	0.552724
Chr6	391043	390879	93	71	20	20	0	1	0	1	0.255726
Chr7	527615	527384	119	112	38	38	0	2	2	0	0.379064
Chr8	270428	270278	69	81	9	9	0	2	2	0	0.739568
Chr9	360201	360024	79	98	19	19	0	1	0	1	0.277623
Chr10	401140	400948	103	89	26	26	0	2	2	0	0.498579
Chr11	339127	338983	70	74	22	22	0	4	4	0	1.1795
Chr12	460528	460345	91	92	41	41	0	5	3	2	1.08571
Chr13	158467	158380	38	49	5	5	0	1	0	1	0.631046
Chr14	249527	249453	42	32	17	17	0	4	4	0	1.60303
Chr15	302825	302694	72	59	21	21	0	2	2	0	0.660447
Chr16	425690	425476	107	107	18	18	0	4	2	2	0.939651
Chr17	671189	670953	120	116	78	78	0	13	9	4	1.93686
Chr18	140473	140381	38	54	8	8	0	4	4	0	2.84752
Chr19	685883	685615	115	153	53	52	1	11	6	5	1.60377
Chr20	258200	258105	46	49	20	20	0	1	1	0	0.387297
Chr21	96176	96111	23	42	3	3	0	4	3	1	4.15904
Chr22	292362	292225	67	70	25	25	0	4	3	1	1.36817
ChrX	286048	285976	28	44	32	32	0	0	0	0	0

## Sheet: Glioma5
Table S3.10 Glioma5
Chromosome	Total captured sites	MM	mm	Mm	GOH	GOH-M	GOH-m	LOH	Mm->MM	Mm->mm	LOH / Total captured sites (×10-5)
Chr1	976909	976585	142	182	68	54	14	53	44	9	5.42528
Chr2	671903	671660	118	125	41	30	11	25	24	1	3.72078
Chr3	558532	558350	119	63	38	22	16	13	9	4	2.32753
Chr4	382098	381947	74	77	32	25	7	22	20	2	5.75769
Chr5	453747	453581	83	83	28	22	6	24	17	7	5.28929
Chr6	495571	495382	102	87	32	22	10	22	20	2	4.43932
Chr7	621164	620937	106	121	44	32	12	32	27	5	5.15162
Chr8	333925	333786	71	68	18	12	6	17	10	7	5.09096
Chr9	409777	409629	75	73	34	24	10	24	18	6	5.85684
Chr10	470253	470068	86	99	26	18	8	33	30	3	7.0175
Chr11	436701	436560	84	57	30	24	6	22	17	5	5.03777
Chr12	572330	572151	86	93	22	17	5	18	15	3	3.14504
Chr13	203211	203121	53	37	18	9	9	9	6	3	4.42889
Chr14	314151	314032	51	68	16	9	7	13	8	5	4.13814
Chr15	355448	355296	83	69	29	20	9	13	10	3	3.65736
Chr16	490779	490561	107	111	36	27	9	23	19	4	4.68643
Chr17	782927	782613	141	173	45	39	6	41	33	8	5.23676
Chr18	172323	172262	32	29	13	7	6	11	7	4	6.38336
Chr19	811453	811178	100	175	53	40	13	44	42	2	5.42237
Chr20	300287	300188	42	57	13	11	2	12	10	2	3.99618
Chr21	111518	111460	22	36	6	4	2	11	10	1	9.86388
Chr22	341687	341558	55	74	31	25	6	30	26	4	8.77997
Chromosome	Total captured sites	M	m
ChrX	213770	213739	31
ChrY	8727	8727	0

[truncated: 26 more sheets: Leukemia1, Leukemia2, Leukemia3, Leukemia4, Leukemia5, Liver1, Liver2, Liver3, Liver4, Liver5, Lung1, Lung2, Lung3, Lung4, Lung5, LungBrain1, LungBrain2, LungBrain3, LungBrain4, LungBrain5 …]
