# Supplementary material for: Massive interstitial copy-neutral loss-of-heterozygosity as evidence for cancer being a disease of the DNA-damage response
Source: BMC Med Genomics. 2015 Jul 25;8:42. doi: 10.1186/s12920-015-0104-2 (PMC4515014; doi:10.1186/s12920-015-0104-2)
Supplement: Additional file 5: Table S6 — Complete list of CNV sites. [file 12920_2015_104_MOESM5_ESM.xlsx]

## Sheet: Gastric 1
Table S6. Complete list of CNV sites
Table S6.1 Copy number variation sites in Gastric 1
CNV-Gain						CNV-Loss
Chr	Start	End	No. of CNV gains in TCGAa that overlap with this CNV	No. of CNV losses in TCGAa that overlap with this CNV		Chr	Start	End	No. of CNV losses in TCGAa that overlap with this CNV	No. of CNV gains in TCGAa that overlap with this CNV
chr1	2400001	2800000	0	0		chr1	4000001	4400000	50	84
chr1	49600001	50000000	64	30		chr1	29600001	29878082	41	64
chr1	94800001	95200000	129	85		chr1	74000001	74400000	30	58
chr1	97600001	98000000	58	30		chr1	74800001	75200000	104	54
chr1	98000001	98400000	84	64		chr1	76800001	77200000	69	73
chr1	106000001	106400000	54	30		chr1	78800001	79200000	109	67
chr1	110400001	110800000	94	178		chr1	102800001	103200000	30	56
chr1	112800001	113200000	86	160		chr1	157200001	157600000	48	110
chr1	30400001	30800000	67	30		chr1	160400001	160800000	103	138
chr1	74400001	74800000	66	92		chr1	209200001	209600000	30	129
chr1	77200001	77600000	74	57		chr1	230000001	230400000	48	77
chr1	58400001	58800000	93	54		chr1	209600001	210000000	199	155
chr1	142800001	142967761	4	30		chr2	8400001	8800000	52	70
chr1	143117762	143200000	4	30		chr2	13200001	13600000	30	54
chr1	158400001	158800000	175	140		chr2	16800001	17200000	48	64
chr1	163600001	164000000	106	30		chr2	76800001	77200000	39	62
chr1	228400001	228800000	51	45		chr2	146000001	146400000	30	55
chr1	238800001	239200000	85	30		chr2	137200001	137600000	30	76
chr1	248400001	248800000	0	0		chr2	164800001	165200000	30	84
chr1	249200001	249240621	0	0		chr2	180800001	181200000	58	78
chr2	400001	800000	67	63		chr2	186800001	187200000	45	81
chr2	1200001	1600000	18	30		chr2	226000001	226400000	36	63
chr2	15600001	16000000	100	65		chr2	163200001	163600000	71	61
chr2	8000001	8400000	59	63		chr2	182400001	182800000	79	80
chr2	18000001	18400000	81	62		chr2	241200001	241600000	158	66
chr2	18400001	18800000	83	51		chr3	60001	400000	0	0
chr2	58800001	59200000	66	30		chr3	16800001	17200000	108	79
chr2	70800001	71200000	70	88		chr3	20400001	20800000	30	65
chr2	81200001	81600000	65	30		chr3	30800001	31200000	46	58
chr2	87600001	88000000	20	30		chr3	64400001	64800000	95	55
chr2	37600001	38000000	20	30		chr3	70400001	70800000	30	80
chr2	51200001	51600000	54	38		chr3	126400001	126800000	75	65
chr2	68000001	68400000	105	55		chr3	146400001	146800000	30	21
chr2	69200001	69600000	90	150		chr3	132800001	133200000	71	80
chr2	72000001	72400000	50	52		chr3	178000001	178400000	63	108
chr2	90000001	90400000	12	30		chr4	31600001	31820917	30	49
chr2	122800001	123200000	75	30		chr4	31837418	32000000	30	45
chr2	166000001	166400000	68	88		chr4	45200001	45600000	30	81
chr2	194800001	195200000	64	30		chr4	52660118	52800000	73	95
chr2	184400001	184800000	81	30		chr4	69600001	70000000	30	18
chr2	192800001	193200000	72	67		chr4	72400001	72800000	69	86
chr2	226400001	226800000	57	50		chr4	90800001	91200000	79	152
chr3	7600001	8000000	66	44		chr4	115600001	116000000	46	55
chr3	10800001	11200000	77	104		chr4	128000001	128400000	30	43
chr3	18400001	18800000	60	57		chr4	136400001	136800000	30	62
chr3	34000001	34400000	62	30		chr4	153600001	154000000	104	98
chr3	36000001	36400000	63	43		chr4	158400001	158800000	42	49
chr3	38800001	39200000	73	127		chr4	164800001	165200000	76	57
chr3	42400001	42800000	61	176		chr4	80400001	80800000	76	63
chr3	52000001	52400000	140	210		chr5	10001	400000	0	0
chr3	59200001	59600000	66	30		chr5	15200001	15600000	36	175
chr3	22000001	22400000	48	39		chr5	43600001	44000000	42	133
chr3	35600001	36000000	58	124		chr5	800001	1200000	65	72
chr3	66400001	66800000	124	63		chr5	57200001	57600000	30	78
chr3	118000001	118400000	85	30		chr5	65600001	66000000	45	65
chr3	134800001	135200000	67	49		chr5	62800001	63200000	30	35
chr3	139600001	140000000	75	43		chr5	73200001	73600000	47	73
chr3	148000001	148400000	100	30		chr5	75200001	75600000	53	64
chr3	161600001	162000000	96	30		chr5	92400001	92800000	50	57
chr3	102400001	102800000	60	30		chr5	106400001	106800000	52	80
chr3	110000001	110400000	78	30		chr5	114000001	114400000	30	67
chr4	7200001	7600000	82	94		chr5	160000001	160400000	70	51
chr4	32800001	32834638	32	30		chr5	160800001	161200000	67	46
chr4	32840639	33200000	54	30		chr5	168400001	168800000	104	76
chr4	43600001	44000000	78	30		chr6	5600001	6000000	57	75
chr4	49200001	49338941	8	30		chr6	47600001	48000000	108	112
chr4	49600001	49660117	8	30		chr6	62000001	62400000	55	143
chr4	49488942	49600000	8	30		chr6	68400001	68800000	30	96
chr4	58000001	58400000	88	50		chr6	82000001	82400000	30	73
chr4	61200001	61600000	129	30		chr6	92800001	93200000	30	77
chr4	96800001	97200000	52	30		chr6	113600001	114000000	30	75
chr4	105200001	105600000	51	52		chr6	120800001	121200000	30	78
chr4	154400001	154800000	75	114		chr6	164400001	164800000	30	48
chr4	171200001	171600000	66	56		chr7	12000001	12400000	68	123
chr4	96400001	96800000	71	72		chr7	41200001	41600000	30	93
chr4	147600001	148000000	59	72		chr7	48800001	49200000	53	77
chr4	190800001	191044276	0	0		chr7	115600001	116000000	83	90
chr5	1600001	2000000	59	34		chr7	154400001	154800000	114	78
chr5	8800001	9200000	86	67		chr8	10800001	11200000	139	74
chr5	21600001	22000000	115	42		chr8	10400001	10800000	205	64
chr5	44000001	44400000	113	52		chr8	19200001	19600000	99	63
chr5	59200001	59600000	97	30		chr8	26800001	27200000	111	80
chr5	90800001	91200000	61	30		chr8	68800001	69200000	67	115
chr5	96800001	97200000	58	30		chr8	77600001	78000000	69	91
chr5	97600001	98000000	64	30		chr8	77200001	77600000	50	97
chr5	100800001	101200000	48	30		chr8	98000001	98400000	59	89
chr5	109200001	109600000	68	68		chr8	128400001	128800000	69	348
chr5	114800001	115200000	70	116		chr8	136400001	136800000	49	93
chr5	120800001	121200000	47	48		chr8	116000001	116400000	30	104
chr5	119200001	119600000	53	30		chr8	143600001	144000000	90	88
chr5	127600001	128000000	67	49		chr9	1600001	2000000	30	105
chr5	117200001	117600000	58	30		chr9	4000001	4400000	63	133
chr5	167200001	167600000	69	30		chr9	12400001	12800000	75	82
chr5	161200001	161600000	51	83		chr9	110800001	111200000	30	69
chr5	168800001	169200000	75	61		chr10	11200001	11600000	87	82
chr5	170800001	171200000	73	67		chr10	43200001	43600000	57	123
chr6	23600001	24000000	95	30		chr10	44400001	44800000	52	86
chr6	40400001	40800000	113	41		chr10	48400001	48800000	69	74
chr6	50000001	50400000	97	47		chr10	124000001	124400000	182	97
chr6	58400001	58780166	10	30		chr10	133200001	133600000	30	19
chr6	74800001	75200000	63	30		chr10	134400001	134800000	50	50
chr6	61880167	62000000	10	30		chr11	37200001	37600000	30	17
chr6	98000001	98400000	68	30		chr11	50400001	50783853	30	7
chr6	98800001	99200000	73	30		chr11	28000001	28400000	96	89
chr6	109600001	110000000	88	183		chr11	81200001	81600000	30	129
chr6	119600001	120000000	69	65		chr11	83600001	84000000	30	100
chr6	124400001	124800000	100	30		chr11	104400001	104800000	41	76
chr7	1200001	1600000	107	72		chr11	109200001	109600000	49	65
chr7	8400001	8800000	76	59		chr11	119600001	120000000	48	82
chr7	45200001	45600000	83	41		chr11	128000001	128400000	72	82
chr7	48400001	48800000	83	36		chr11	131600001	132000000	55	71
chr7	4000001	4400000	86	42		chr12	48000001	48400000	125	156
chr7	10400001	10800000	87	30		chr12	73200001	73600000	30	124
chr7	34400001	34800000	79	58		chr12	99600001	100000000	41	86
chr7	50410632	50800000	89	152		chr12	131600001	132000000	67	98
chr7	54000001	54400000	154	48		chr13	29600001	30000000	30	86
chr7	61200001	61310513	15	30		chr13	57200001	57600000	30	69
chr7	61360514	61600000	15	30		chr13	62000001	62400000	30	63
chr7	61600001	61917157	15	30		chr13	68800001	69200000	30	67
chr7	62000001	62400000	15	30		chr13	69600001	70000000	30	69
chr7	86000001	86400000	91	46		chr13	35600001	36000000	30	64
chr7	90400001	90800000	94	30		chr13	61600001	62000000	57	56
chr7	92800001	93200000	94	127		chr14	54400001	54800000	38	73
chr7	94800001	95200000	114	105		chr14	81600001	82000000	161	90
chr7	61967158	62000000	15	30		chr15	48000001	48400000	81	58
chr7	113200001	113600000	96	48		chr16	18400001	18800000	30	11
chr7	150000001	150400000	84	173		chr16	16400001	16800000	30	11
chr7	154000001	154270634	65	30		chr18	36000001	36400000	30	70
chr7	154370635	154400000	31	30		chr18	36400001	36800000	33	77
chr8	6800001	7200000	41	34		chr19	28400001	28800000	30	222
chr8	43600001	43838887	5	30		chr20	10800001	11200000	30	100
chr8	47600001	48000000	106	61		chr20	19200001	19600000	58	82
chr8	46838888	47200000	5	30		chr20	23600001	24000000	88	105
chr8	76800001	77200000	97	30		chr20	14400001	14800000	38	136
chr8	80000001	80400000	121	30		chr20	22800001	23200000	61	91
chr8	64800001	65200000	97	30		chr20	51600001	52000000	39	149
chr8	73200001	73600000	93	44		chr20	58800001	59200000	106	122
chr8	93600001	94000000	98	62		chr22	40000001	40400000	88	99
chr8	114400001	114800000	110	39
chr8	116800001	117200000	137	40
chr8	138800001	139200000	113	49
chr8	114000001	114400000	114	42
chr8	132800001	133200000	114	85
chr9	18000001	18400000	87	30
chr9	31600001	32000000	118	30
chr9	40400001	40425834	6	30
chr9	40475835	40800000	6	30
chr9	41200001	41365793	6	30
chr9	41415794	41600000	6	30
chr9	42000001	42400000	6	30
chr9	42400001	42613955	6	30
chr9	42663956	42800000	6	30
chr9	45200001	45250203	6	30
chr9	45350204	45600000	6	30
chr9	46000001	46400000	6	30
chr9	65467680	65600000	6	30
chr9	92400001	92800000	58	53
chr9	101200001	101600000	64	61
chr9	104400001	104800000	51	41
chr9	136400001	136800000	76	98
chr10	60000001	60400000	61	105
chr10	80000001	80400000	124	48
chr10	87200001	87600000	51	60
chr10	77200001	77600000	125	57
chr10	119200001	119600000	66	64
chr10	58400001	58800000	67	30
chr10	129600001	130000000	65	124
chr10	132800001	133200000	49	75
chr10	134000001	134400000	89	125
chr11	23600001	24000000	85	30
chr11	26000001	26400000	74	48
chr11	29200001	29600000	77	30
chr11	49200001	49600000	106	55
chr11	54800001	55200000	7	30
chr11	94400001	94800000	108	102
chr11	54694206	54800000	7	30
chr11	79600001	80000000	131	30
chr11	134800001	134946516	0	0
chr12	15200001	15600000	98	73
chr12	18400001	18800000	97	48
chr12	28400001	28800000	105	49
chr12	7239877	7600000	110	95
chr12	24000001	24400000	133	67
chr12	60000001	60400000	160	57
chr12	103200001	103600000	76	94
chr12	81600001	82000000	110	109
chr12	124800001	125200000	141	71
chr13	26000001	26400000	80	30
chr13	54400001	54800000	69	30
chr13	81600001	82000000	63	30
chr14	25600001	26000000	101	30
chr14	47200001	47600000	76	38
chr14	58000001	58400000	66	71
chr14	72400001	72800000	55	30
chr14	78800001	79200000	59	40
chr14	94800001	95200000	85	145
chr14	101200001	101600000	71	170
chr14	106000001	106400000	0	0
chr14	86800001	87200000	58	30
chr15	70000001	70400000	81	77
chr16	32800001	33200000	5	30
chr16	35200001	35285801	5	30
chr16	62400001	62800000	67	30
chr16	82000001	82400000	61	110
chr16	82400001	82800000	57	39
chr16	85200001	85600000	106	54
chr16	49200001	49600000	90	77
chr16	72000001	72400000	93	124
chr16	80400001	80800000	63	64
chr17	25263007	25600000	215	35
chr17	25600001	26000000	160	120
chr17	44400001	44800000	8	26
chr17	77600001	78000000	190	95
chr17	51200001	51600000	112	43
chr18	22400001	22800000	126	41
chr18	25200001	25600000	141	35
chr18	35200001	35600000	75	66
chr18	52000001	52059136	34	30
chr18	42800001	43200000	91	47
chr18	41600001	42000000	74	30
chr18	52209137	52400000	45	41
chr18	66800001	67200000	70	53
chr19	30800001	31200000	242	59
chr19	43600001	44000000	41	48
chr19	29200001	29600000	242	61
chr20	59200001	59600000	110	30
chr21	38800001	39200000	93	56
chr21	39200001	39600000	80	89
chr21	46800001	47200000	56	36

## Sheet: Gastric 2
Table S6.2 Copy number variation sites in Gastric 2
CNV-Gain						CNV-Loss
Chr	Start	End	No. of CNV gains in TCGA that overlap with this CNV	No. of CNV losses in TCGA that overlap with this CNV		Chr	Start	End	No. of CNV losses in TCGA that overlap with this CNV	No. of CNV gains in TCGA that overlap with this CNV
chr1	10001	267719	0	0		chr1	2400001	2800000	0	0
chr1	317720	400000	0	0		chr1	55600001	56000000	69	78
chr1	4400001	4800000	58	62		chr1	58000001	58400000	30	74
chr1	7200001	7600000	62	30		chr1	60400001	60800000	54	81
chr1	42000001	42400000	96	71		chr1	102000001	102400000	84	53
chr1	61200001	61600000	88	47		chr1	115600001	116000000	53	79
chr1	68800001	69200000	67	62		chr1	60800001	61200000	30	78
chr1	78800001	79200000	67	109		chr1	99600001	100000000	64	66
chr1	118000001	118400000	107	61		chr1	158400001	158800000	140	175
chr1	48000001	48400000	86	48		chr1	164800001	165200000	53	125
chr1	77200001	77600000	74	57		chr1	169200001	169600000	94	104
chr1	82800001	83200000	60	30		chr1	157200001	157600000	48	110
chr1	98400001	98800000	79	91		chr2	1200001	1600000	30	18
chr1	50000001	50400000	66	30		chr2	17600001	18000000	127	68
chr1	66800001	67200000	91	106		chr2	22400001	22800000	30	58
chr1	194800001	195200000	89	30		chr2	29600001	30000000	30	68
chr1	228400001	228800000	51	45		chr2	72800001	73200000	74	63
chr1	238800001	239200000	85	30		chr2	39600001	40000000	91	84
chr1	249200001	249240621	0	0		chr2	54400001	54800000	101	40
chr2	2400001	2800000	78	30		chr2	90000001	90400000	30	12
chr2	3600001	4000000	96	92		chr2	102800001	103200000	122	88
chr2	8400001	8800000	70	52		chr2	146400001	146800000	30	60
chr2	13200001	13600000	54	30		chr2	146800001	147200000	30	68
chr2	8000001	8400000	59	63		chr2	154400001	154800000	43	74
chr2	16800001	17200000	64	48		chr2	171200001	171600000	57	101
chr2	58800001	59200000	66	30		chr2	174400001	174800000	35	86
chr2	60400001	60800000	83	74		chr2	181600001	182000000	59	61
chr2	72000001	72400000	50	52		chr2	184800001	185200000	30	55
chr2	105200001	105600000	77	56		chr2	202400001	202800000	140	84
chr2	157600001	158000000	54	30		chr2	220800001	221200000	30	54
chr2	218400001	218800000	77	60		chr2	222800001	223200000	79	69
chr2	224800001	225200000	67	98		chr3	400001	800000	0	0
chr2	226000001	226400000	63	36		chr3	18400001	18800000	57	60
chr2	154000001	154400000	80	53		chr3	28800001	29200000	51	53
chr2	181200001	181600000	70	30		chr3	40000001	40400000	87	62
chr2	194800001	195200000	64	30		chr3	26000001	26400000	30	22
chr2	199200001	199600000	85	30		chr3	31200001	31600000	60	57
chr2	239600001	239801978	45	35		chr3	84000001	84400000	30	91
chr2	234800001	235200000	68	97		chr3	84800001	85200000	59	117
chr2	239831979	240000000	26	30		chr3	83600001	84000000	30	81
chr3	1600001	2000000	0	0		chr3	109600001	110000000	30	75
chr3	8400001	8800000	106	129		chr3	114400001	114800000	84	93
chr3	22400001	22800000	60	30		chr3	118000001	118400000	30	85
chr3	38000001	38400000	67	227		chr3	122800001	123200000	101	77
chr3	64400001	64800000	55	95		chr3	123200001	123600000	103	76
chr3	2000001	2400000	71	67		chr3	158800001	159200000	87	63
chr3	60800001	61200000	101	30		chr3	189200001	189600000	100	141
chr3	71600001	72000000	67	125		chr3	119200001	119600000	171	73
chr3	111200001	111600000	83	156		chr3	132800001	133200000	71	80
chr3	134400001	134800000	59	49		chr3	135200001	135600000	30	78
chr3	177600001	178000000	100	30		chr3	139200001	139600000	74	92
chr3	186800001	187200000	85	120		chr3	140400001	140800000	59	81
chr3	94000001	94400000	94	30		chr3	156000001	156400000	75	77
chr3	126800001	127200000	75	30		chr4	3200001	3600000	144	120
chr3	130000001	130400000	80	91		chr4	10000001	10400000	126	75
chr3	162400001	162800000	65	30		chr4	41200001	41600000	79	94
chr4	35200001	35600000	71	30		chr4	46800001	47200000	79	79
chr4	91600001	92000000	111	36		chr4	58800001	59200000	30	102
chr4	127200001	127600000	46	30		chr4	52660118	52800000	73	95
chr4	134800001	135200000	42	42		chr4	63200001	63600000	30	84
chr4	136400001	136800000	62	30		chr4	64000001	64400000	30	71
chr4	80400001	80800000	63	76		chr4	72800001	73200000	74	80
chr4	149600001	150000000	71	30		chr4	61600001	62000000	30	76
chr5	10001	400000	0	0		chr4	68000001	68400000	44	73
chr5	33600001	34000000	103	70		chr4	79200001	79600000	99	83
chr5	5200001	5600000	140	63		chr4	114400001	114800000	45	60
chr5	54000001	54400000	83	62		chr4	143200001	143600000	30	77
chr5	73200001	73600000	73	47		chr4	168400001	168800000	30	53
chr5	92400001	92800000	57	50		chr4	98400001	98800000	41	48
chr5	97600001	98000000	64	30		chr4	104800001	105200000	30	51
chr5	110800001	111200000	53	147		chr4	130800001	131200000	30	84
chr5	108800001	109200000	43	55		chr5	2800001	3200000	30	119
chr5	156800001	157200000	56	145		chr5	19600001	20000000	48	103
chr5	174800001	175200000	92	81		chr5	44000001	44400000	52	113
chr6	5600001	6000000	75	57		chr5	63200001	63600000	81	66
chr6	32000001	32400000	9	30		chr5	49405642	49600000	30	5
chr6	40400001	40800000	113	41		chr5	62800001	63200000	30	35
chr6	65600001	66000000	123	30		chr5	86800001	87200000	30	60
chr6	71600001	72000000	76	52		chr5	91200001	91600000	30	58
chr6	92000001	92400000	54	45		chr5	100000001	100400000	124	48
chr6	96000001	96400000	71	59		chr5	106400001	106800000	52	80
chr6	102800001	103200000	77	30		chr5	109200001	109600000	68	68
chr6	114800001	115200000	79	30		chr5	128400001	128800000	102	65
chr6	146000001	146400000	64	147		chr5	119200001	119600000	30	53
chr6	160800001	161200000	62	145		chr5	143200001	143600000	72	52
chr6	98400001	98800000	69	46		chr5	144000001	144400000	30	54
chr6	112000001	112400000	83	105		chr5	167200001	167600000	30	69
chr6	161200001	161600000	81	126		chr5	168400001	168800000	104	76
chr6	164400001	164800000	48	30		chr5	175200001	175600000	86	67
chr7	6800001	7200000	44	35		chr5	169600001	170000000	144	74
chr7	30800001	31200000	87	110		chr6	8400001	8800000	140	82
chr7	33600001	34000000	91	54		chr6	54000001	54400000	62	111
chr7	36000001	36400000	96	64		chr6	54400001	54800000	44	106
chr7	45600001	46000000	73	97		chr6	57600001	58000000	30	10
chr7	58000001	58054331	15	30		chr6	64400001	64800000	58	133
chr7	80800001	81200000	76	30		chr6	79200001	79600000	41	85
chr7	93600001	94000000	74	41		chr6	82000001	82400000	30	73
chr7	76400001	76800000	42	50		chr6	68000001	68400000	30	114
chr7	116000001	116400000	133	79		chr6	98000001	98400000	30	68
chr7	132000001	132400000	71	106		chr6	106000001	106400000	30	80
chr7	140800001	141200000	83	51		chr6	113600001	114000000	30	75
chr7	143200001	143600000	30	30		chr6	128400001	128800000	30	77
chr7	150000001	150400000	84	173		chr6	138000001	138400000	37	93
chr7	151200001	151600000	89	120		chr6	142800001	143200000	70	87
chr7	154400001	154800000	78	114		chr7	25200001	25600000	50	87
chr7	158000001	158400000	80	85		chr7	48800001	49200000	53	77
chr8	1200001	1600000	100	74		chr7	17600001	18000000	68	81
chr8	10000001	10400000	32	47		chr7	33200001	33600000	30	91
chr8	10400001	10800000	64	205		chr7	61054332	61200000	30	15
chr8	43200001	43600000	5	30		chr7	62000001	62400000	30	15
chr8	68800001	69200000	115	67		chr7	78000001	78400000	30	87
chr8	80000001	80400000	121	30		chr7	82000001	82400000	54	50
chr8	93600001	94000000	98	62		chr7	107600001	108000000	93	80
chr8	136800001	137200000	104	30		chr7	120000001	120400000	52	77
chr8	143600001	144000000	88	90		chr7	121200001	121600000	43	77
chr9	4400001	4800000	115	190		chr7	132400001	132800000	80	80
chr9	16000001	16400000	99	30		chr7	93200001	93600000	70	97
chr9	4000001	4400000	133	63		chr7	113200001	113600000	48	96
chr9	11200001	11600000	50	30		chr7	119200001	119600000	30	81
chr9	29200001	29600000	102	30		chr7	157600001	158000000	58	62
chr9	8000001	8400000	88	32		chr8	400001	800000	62	57
chr9	86000001	86400000	76	112		chr8	51600001	52000000	42	112
chr9	112400001	112800000	58	88		chr8	82800001	83200000	30	85
chr9	116800001	117200000	111	181		chr8	106000001	106400000	40	112
chr9	92000001	92400000	99	93		chr8	134800001	135200000	30	113
chr9	136000001	136400000	108	141		chr8	142800001	143200000	30	15
chr10	3200001	3600000	86	35		chr8	110800001	111200000	61	106
chr10	11200001	11600000	82	87		chr8	132800001	133200000	85	114
chr10	44400001	44800000	86	52		chr8	100400001	100800000	54	125
chr10	49600001	50000000	85	152		chr9	7200001	7600000	30	79
chr10	60000001	60400000	61	105		chr9	106400001	106800000	30	57
chr10	92800001	93200000	58	127		chr9	117600001	118000000	96	68
chr10	120000001	120400000	68	55		chr9	119600001	120000000	44	67
chr10	50000001	50400000	68	212		chr9	120000001	120400000	38	78
chr10	92000001	92400000	46	30		chr9	125200001	125600000	97	64
chr10	130800001	131200000	62	30		chr9	93200001	93600000	96	59
chr11	4400001	4800000	98	180		chr9	133600001	134000000	129	100
chr11	8400001	8800000	67	124		chr9	136800001	137041193	88	64
chr11	16800001	17200000	80	117		chr9	137091194	137200000	35	47
chr11	19200001	19600000	82	151		chr10	9600001	10000000	30	66
chr11	25600001	26000000	88	30		chr10	4000001	4400000	30	77
chr11	33600001	34000000	121	142		chr10	43200001	43600000	57	123
chr11	44400001	44800000	89	70		chr10	46400001	46426964	29	15
chr11	45600001	46000000	129	131		chr10	44000001	44400000	139	106
chr11	4000001	4400000	72	84		chr10	46476965	46800000	29	15
chr11	26000001	26400000	74	48		chr10	47600001	47792476	29	15
chr11	51090854	51200000	7	30		chr10	47892477	48000000	29	15
chr11	87200001	87600000	85	30		chr10	48400001	48800000	69	74
chr11	78400001	78800000	151	30		chr10	54800001	55200000	30	81
chr11	81600001	82000000	182	35		chr10	65600001	66000000	30	110
chr11	132400001	132800000	66	30		chr10	71600001	72000000	103	85
chr11	134400001	134800000	0	0		chr10	80000001	80400000	48	124
chr11	134800001	134946516	0	0		chr10	87600001	88000000	30	67
chr11	105600001	106000000	87	125		chr10	89200001	89600000	128	63
chr11	113200001	113600000	57	158		chr10	106400001	106800000	30	65
chr12	9200001	9600000	70	99		chr10	107200001	107600000	30	55
chr12	84000001	84400000	100	30		chr10	114800001	115200000	44	93
chr12	114400001	114800000	51	56		chr10	122800001	123200000	30	149
chr12	131200001	131600000	65	100		chr10	83600001	84000000	39	87
chr12	125600001	126000000	64	57		chr11	6400001	6800000	229	71
chr13	31600001	32000000	69	50		chr11	45200001	45600000	68	90
chr13	57200001	57600000	69	30		chr11	50400001	50783853	30	7
chr13	71600001	72000000	70	30		chr11	17600001	18000000	81	71
chr13	74800001	75200000	78	44		chr11	18800001	19200000	79	97
chr13	27200001	27600000	139	61		chr11	76800001	77200000	122	158
chr13	38400001	38800000	64	51		chr11	81200001	81600000	30	129
chr13	54400001	54800000	69	30		chr11	92400001	92800000	74	88
chr13	81600001	82000000	63	30		chr11	93600001	94000000	89	93
chr13	112000001	112353994	82	30		chr11	94400001	94800000	102	108
chr13	112800001	113200000	84	59		chr11	96000001	96287584	106	76
chr13	114425994	114639948	48	57		chr11	93200001	93600000	173	92
chr13	114739949	114800000	23	30		chr11	83600001	84000000	30	100
chr14	36800001	37200000	110	101		chr11	103200001	103600000	49	74
chr14	106000001	106400000	0	0		chr11	104400001	104800000	41	76
chr14	106400001	106800000	0	0		chr11	115600001	116000000	43	73
chr14	107200001	107289540	0	0		chr11	128000001	128400000	72	82
chr14	52400001	52800000	75	116		chr12	14000001	14400000	49	94
chr15	21600001	22000000	0	0		chr12	16800001	17200000	44	87
chr15	78000001	78400000	89	97		chr12	44400001	44800000	47	113
chr15	70000001	70400000	81	77		chr12	57200001	57600000	123	171
chr15	102400001	102521392	0	0		chr12	61200001	61600000	30	134
chr15	90000001	90400000	127	124		chr12	75200001	75600000	39	117
chr16	86000001	86400000	83	54		chr12	128000001	128400000	34	51
chr16	49200001	49600000	90	77		chr13	19200001	19600000	54	54
chr17	32800001	33200000	113	45		chr13	43600001	44000000	56	47
chr17	80800001	81195210	56	65		chr13	76800001	77200000	30	62
chr18	34800001	35200000	77	66		chr13	75200001	75600000	30	81
chr18	52000001	52059136	34	30		chr13	94000001	94400000	30	93
chr18	24000001	24400000	140	95		chr14	40000001	40400000	30	98
chr18	26000001	26400000	91	30		chr14	49600001	50000000	30	100
chr18	46000001	46400000	120	103		chr14	64400001	64800000	172	94
chr18	52209137	52400000	45	41		chr14	67200001	67600000	30	81
chr18	76000001	76400000	62	30		chr14	70800001	71200000	126	62
chr18	76400001	76800000	75	48		chr14	76800001	77200000	74	74
chr18	77200001	77600000	0	0		chr14	89200001	89600000	38	42
chr18	66800001	67200000	70	53		chr14	104400001	104800000	89	98
chr19	32000001	32400000	167	47		chr14	42800001	43200000	30	84
chr19	29200001	29600000	242	61		chr14	70000001	70400000	120	80
chr19	30400001	30800000	245	75		chr14	97200001	97600000	54	72
chr20	10800001	11200000	100	30		chr14	106800001	107200000	0	0
chr20	23600001	24000000	105	88		chr15	77600001	78000000	89	86
chr20	24400001	24800000	91	65		chr16	9600001	10000000	59	100
chr20	24000001	24400000	87	47		chr16	12000001	12400000	73	103
chr20	45200001	45600000	155	105		chr16	15200001	15600000	30	11
chr20	59200001	59600000	110	30		chr16	19600001	20000000	100	101
chr20	60000001	60400000	113	64		chr16	29200001	29600000	56	64
chr20	57600001	58000000	122	89		chr16	51600001	52000000	30	78
chr20	58400001	58800000	111	127		chr16	55600001	56000000	195	75
chr21	20000001	20400000	70	48		chr16	72800001	73200000	84	101
chr21	46400001	46800000	82	109		chr16	82400001	82800000	39	57
chr22	27600001	28000000	83	30		chr16	83200001	83600000	84	66
chr22	40000001	40400000	99	88		chr16	52400001	52800000	73	99
						chr16	59600001	60000000	55	65
						chr16	77200001	77600000	83	68
						chr17	54000001	54400000	43	120
						chr17	59200001	59600000	77	158
						chr17	54400001	54800000	59	146
						chr18	6400001	6800000	37	95
						chr18	47200001	47600000	71	96
						chr18	50400001	50800000	30	59
						chr18	37600001	38000000	30	77
						chr18	41600001	42000000	30	74
						chr18	75600001	76000000	30	53
						chr18	53200001	53600000	71	55
						chr18	58400001	58800000	30	63
						chr19	13200001	13600000	77	184
						chr19	28000001	28400000	60	147
						chr20	1200001	1600000	174	75
						chr20	1600001	2000000	117	111
						chr20	4800001	5200000	121	105
						chr20	21600001	22000000	42	101
						chr20	18800001	19200000	55	88
						chr21	15600001	16000000	146	112
						chr21	20800001	21200000	30	108
						chr21	34400001	34800000	124	151
						chr22	44000001	44400000	144	60

## Sheet: Gastric 3
Table S6.3 Copy number variation sites in Gastric 3
CNV-Gain						CNV-Loss
Chr	Start	End	No. of CNV gains in TCGA that overlap with this CNV	No. of CNV losses in TCGA that overlap with this CNV		Chr	Start	End	No. of CNV losses in TCGA that overlap with this CNV	No. of CNV gains in TCGA that overlap with this CNV
chr1	10001	267719	0	0		chr1	2400001	2800000	0	0
chr1	317720	400000	0	0		chr1	2800001	3200000	0	0
chr1	400001	471368	0	0		chr1	4800001	5200000	70	66
chr1	521369	800000	0	0		chr1	12800001	13200000	56	36
chr1	74000001	74400000	58	30		chr1	13200001	13219912	30	17
chr1	48000001	48400000	86	48		chr1	4000001	4400000	50	84
chr1	120400001	120800000	142	80		chr1	5200001	5600000	30	56
chr1	147600001	148000000	4	30		chr1	13319913	13600000	30	17
chr1	149200001	149600000	4	30		chr1	18400001	18800000	74	77
chr1	151600001	152000000	169	130		chr1	23200001	23600000	171	101
chr1	159600001	160000000	125	132		chr1	24400001	24800000	170	114
chr1	162000001	162400000	148	132		chr1	25600001	26000000	96	62
chr1	166000001	166400000	86	87		chr1	22800001	23200000	240	87
chr1	166800001	167200000	94	111		chr1	114800001	115200000	83	79
chr1	200800001	201200000	91	130		chr1	115600001	116000000	53	79
chr1	148800001	149200000	4	30		chr1	118000001	118400000	61	107
chr1	158000001	158400000	128	111		chr1	119600001	120000000	79	140
chr1	160400001	160800000	138	103		chr1	49200001	49600000	36	89
chr1	165600001	166000000	119	119		chr1	110000001	110400000	160	94
chr1	203200001	203600000	148	80		chr1	116000001	116400000	77	90
chr1	201200001	201600000	147	142		chr1	118400001	118800000	104	88
chr1	207200001	207600000	120	86		chr1	142800001	142967761	30	4
chr1	209200001	209600000	129	30		chr1	143117762	143200000	30	4
chr1	214400001	214800000	117	92		chr1	158400001	158800000	140	175
chr1	220800001	221200000	72	100		chr2	400001	800000	63	67
chr1	248800001	248908210	0	0		chr2	13600001	14000000	30	55
chr1	223200001	223600000	69	90		chr2	23600001	24000000	55	72
chr1	228400001	228800000	51	45		chr2	29600001	30000000	30	68
chr1	244000001	244400000	81	92		chr2	89600001	89630436	30	12
chr1	247200001	247600000	107	102		chr2	49200001	49600000	47	57
chr1	249200001	249240621	0	0		chr2	89830437	90000000	30	12
chr1	249058211	249200000	0	0		chr2	122800001	123200000	30	75
chr2	2400001	2800000	78	30		chr2	137200001	137600000	30	76
chr2	3600001	4000000	96	92		chr2	184800001	185200000	30	55
chr2	11600001	12000000	83	222		chr3	16800001	17200000	108	79
chr2	8000001	8400000	59	63		chr3	50400001	50800000	162	100
chr2	46400001	46800000	82	87		chr3	26000001	26400000	30	22
chr2	72000001	72400000	50	52		chr3	90400001	90504854	47	78
chr2	129200001	129600000	71	30		chr3	90000001	90400000	30	123
chr2	114000001	114400000	116	64		chr3	109600001	110000000	30	75
chr2	132000001	132400000	51	47		chr3	118000001	118400000	30	85
chr2	188000001	188400000	72	66		chr3	123200001	123600000	103	76
chr2	218400001	218800000	77	60		chr3	126000001	126400000	147	63
chr2	181200001	181600000	70	30		chr3	129600001	130000000	89	59
chr2	239600001	239801978	45	35		chr3	124400001	124800000	144	96
chr2	239831979	240000000	26	30		chr4	1200001	1423146	82	58
chr3	3200001	3600000	81	42		chr4	1478647	1600000	34	56
chr3	8400001	8800000	106	129		chr4	3200001	3600000	144	120
chr3	111200001	111600000	83	156		chr4	6000001	6400000	139	79
chr3	134400001	134800000	59	49		chr4	9600001	10000000	63	78
chr3	148400001	148800000	94	93		chr4	10000001	10400000	126	75
chr3	153600001	154000000	81	89		chr4	16400001	16800000	44	77
chr3	155600001	156000000	60	55		chr4	24800001	25200000	114	72
chr3	156400001	156800000	87	137		chr4	45600001	46000000	30	70
chr3	156800001	157200000	102	137		chr4	44000001	44400000	43	82
chr3	161600001	162000000	96	30		chr4	49200001	49338941	30	8
chr3	168000001	168400000	122	60		chr4	49600001	49660117	30	8
chr3	177600001	178000000	100	30		chr4	49488942	49600000	30	8
chr3	186800001	187200000	85	120		chr4	56800001	57200000	79	115
chr3	116000001	116400000	147	46		chr4	59200001	59600000	30	112
chr3	141200001	141600000	102	65		chr4	52660118	52800000	73	95
chr3	158000001	158400000	95	82		chr4	63200001	63600000	30	84
chr3	161200001	161600000	80	51		chr4	64000001	64400000	30	71
chr3	162400001	162800000	65	30		chr4	68800001	69200000	92	82
chr3	171600001	172000000	114	51		chr4	72800001	73200000	74	80
chr3	193600001	194000000	106	92		chr4	79200001	79600000	99	83
chr3	195200001	195600000	14	30		chr4	92800001	93200000	30	72
chr3	195600001	196000000	111	99		chr4	97600001	98000000	30	66
chr3	197600001	197962430	0	0		chr4	98800001	99200000	57	51
chr4	74800001	75200000	124	90		chr4	114400001	114800000	45	60
chr4	149600001	150000000	71	30		chr4	128000001	128400000	30	43
chr5	10001	400000	0	0		chr4	158400001	158800000	42	49
chr5	800001	1200000	72	65		chr4	164800001	165200000	76	57
chr5	42800001	43200000	101	94		chr4	168400001	168800000	30	53
chr5	121200001	121600000	67	88		chr4	171200001	171600000	56	66
chr5	180400001	180800000	0	0		chr4	178800001	179200000	55	63
chr5	180800001	180905260	0	0		chr4	190400001	190800000	0	0
chr6	30000001	30400000	87	105		chr4	90000001	90400000	67	74
chr6	32000001	32400000	9	30		chr4	98400001	98800000	41	48
chr6	32800001	33200000	120	134		chr4	104800001	105200000	30	51
chr6	38800001	39200000	123	114		chr4	108000001	108400000	30	58
chr6	40400001	40800000	113	41		chr4	138400001	138800000	55	55
chr6	41200001	41600000	136	133		chr5	46000001	46400000	30	5
chr6	43600001	44000000	180	90		chr5	63200001	63600000	81	66
chr6	47200001	47600000	132	61		chr5	49405642	49600000	30	5
chr6	31200001	31600000	35	33		chr5	104000001	104400000	30	64
chr6	40800001	41200000	112	106		chr5	106400001	106800000	52	80
chr6	42800001	43200000	192	187		chr5	109200001	109600000	68	68
chr6	44000001	44400000	184	112		chr5	115600001	116000000	75	58
chr6	46000001	46400000	98	103		chr5	134800001	135200000	80	67
chr6	55200001	55600000	105	66		chr5	167200001	167600000	30	69
chr6	168400001	168800000	16	30		chr5	168400001	168800000	104	76
chr7	10001	400000	0	0		chr5	178400001	178800000	106	87
chr7	6400001	6800000	112	117		chr6	8400001	8800000	140	82
chr7	6800001	7200000	44	35		chr6	17200001	17600000	87	100
chr7	33600001	34000000	91	54		chr6	6000001	6400000	83	84
chr7	36000001	36400000	96	64		chr6	15600001	16000000	48	96
chr7	45600001	46000000	73	97		chr6	68800001	69200000	30	113
chr7	9200001	9600000	94	30		chr6	69600001	70000000	30	118
chr7	53600001	54000000	145	53		chr6	74800001	75200000	30	63
chr7	58000001	58054331	15	30		chr6	79200001	79600000	41	85
chr7	55200001	55600000	256	96		chr6	61880167	62000000	30	10
chr7	115200001	115600000	84	32		chr6	93200001	93600000	30	75
chr7	143200001	143600000	30	30		chr6	96800001	97200000	80	72
chr7	151200001	151600000	89	120		chr6	98000001	98400000	30	68
chr7	158400001	158800000	0	0		chr6	106000001	106400000	30	80
chr8	104000001	104400000	145	159		chr6	113600001	114000000	30	75
chr8	140800001	141200000	110	30		chr6	134800001	135200000	47	93
chr8	93200001	93600000	99	30		chr6	138000001	138400000	37	93
chr9	16000001	16400000	99	30		chr6	142800001	143200000	70	87
chr9	116800001	117200000	111	181		chr6	148400001	148800000	45	103
chr9	136000001	136400000	108	141		chr6	120400001	120800000	30	82
chr10	1200001	1600000	91	72		chr6	117200001	117600000	57	66
chr10	11200001	11600000	82	87		chr7	62000001	62400000	30	15
chr10	48000001	48055707	15	29		chr7	125200001	125600000	30	58
chr10	48105708	48400000	15	29		chr7	157600001	158000000	58	62
chr10	120000001	120400000	68	55		chr7	158800001	159128663	0	0
chr10	92000001	92400000	46	30		chr7	158000001	158400000	85	80
chr11	60001	400000	0	0		chr8	400001	800000	62	57
chr11	4400001	4800000	98	180		chr8	6400001	6800000	196	81
chr11	8400001	8800000	67	124		chr8	6800001	7200000	34	41
chr11	19200001	19600000	82	151		chr8	7200001	7474649	30	13
chr11	10400001	10800000	67	195		chr8	7600001	8000000	30	13
chr11	8000001	8400000	73	109		chr8	8400001	8800000	93	90
chr11	51090854	51200000	7	30		chr8	10800001	11200000	139	74
chr11	68400001	68800000	347	142		chr8	7524650	7600000	30	13
chr11	69200001	69600000	296	72		chr8	11200001	11600000	147	78
chr11	117600001	118000000	99	220		chr8	20400001	20800000	30	68
chr11	134400001	134800000	0	0		chr8	26400001	26800000	125	82
chr11	134800001	134946516	0	0		chr8	26800001	27200000	111	80
chr11	105600001	106000000	87	125		chr8	27600001	28000000	170	92
chr11	113200001	113600000	57	158		chr8	28400001	28800000	95	84
chr12	30800001	31200000	113	122		chr8	30800001	31200000	95	102
chr12	38000001	38400000	7	30		chr8	36800001	37200000	30	245
chr12	52800001	53200000	149	111		chr8	37200001	37600000	61	250
chr12	114400001	114800000	51	56		chr8	40400001	40800000	42	258
chr13	25200001	25600000	78	121		chr8	42000001	42400000	169	290
chr13	31600001	32000000	69	50		chr8	12400001	12800000	96	60
chr13	34400001	34800000	53	63		chr8	19600001	20000000	66	57
chr13	50000001	50400000	71	198		chr8	22000001	22400000	171	70
chr13	111600001	112000000	79	104		chr8	24000001	24400000	121	59
chr13	112000001	112353994	82	30		chr8	26000001	26400000	100	90
chr13	112503995	112800000	67	43		chr8	27200001	27600000	180	103
chr14	94800001	95200000	85	145		chr8	28000001	28400000	136	103
chr14	106400001	106800000	0	0		chr8	29200001	29600000	49	89
chr14	107200001	107289540	0	0		chr8	30400001	30800000	188	92
chr14	20800001	21200000	124	171		chr8	35600001	36000000	37	191
chr14	54400001	54800000	73	38		chr8	37600001	38000000	139	242
chr14	104800001	105200000	73	50		chr8	40800001	41200000	58	189
chr15	90400001	90800000	151	164		chr8	51600001	52000000	42	112
chr15	91600001	92000000	101	68		chr8	77200001	77600000	50	97
chr15	92400001	92800000	93	55		chr8	142800001	143200000	30	15
chr15	92800001	93200000	102	76		chr8	143200001	143600000	49	70
chr15	94400001	94800000	80	30		chr8	110800001	111200000	61	106
chr15	90000001	90400000	127	124		chr9	30800001	31200000	30	135
chr15	91200001	91600000	134	109		chr9	28000001	28400000	30	76
chr15	93200001	93600000	137	110		chr9	46000001	46400000	30	6
chr15	92000001	92400000	96	42		chr9	92400001	92800000	53	58
chr16	57200001	57600000	116	148		chr9	106400001	106800000	30	57
chr16	90000001	90294753	0	0		chr9	133600001	134000000	129	100
chr17	8000001	8400000	119	161		chr10	9600001	10000000	30	66
chr17	32800001	33200000	113	45		chr10	18400001	18800000	100	89
chr18	12000001	12400000	97	83		chr10	28400001	28800000	42	69
chr18	10400001	10800000	111	79		chr10	42354936	42400000	30	10
chr18	19600001	20000000	182	51		chr10	43200001	43600000	57	123
chr18	46000001	46400000	120	103		chr10	44000001	44400000	139	106
chr18	76400001	76800000	75	48		chr10	49600001	50000000	152	85
chr19	60001	400000	53	64		chr10	70800001	71200000	163	82
chr19	30000001	30400000	284	113		chr10	71600001	72000000	103	85
chr19	30800001	31200000	242	59		chr10	79200001	79600000	56	130
chr19	53600001	54000000	70	104		chr10	86000001	86400000	101	80
chr19	30400001	30800000	245	75		chr10	87600001	88000000	30	67
chr19	31200001	31600000	225	30		chr10	88400001	88800000	165	91
chr20	60001	400000	0	0		chr10	107200001	107600000	30	55
chr20	10800001	11200000	100	30		chr10	124000001	124400000	182	97
chr20	17200001	17600000	151	117		chr10	124800001	125200000	68	72
chr20	18000001	18400000	110	113		chr10	76400001	76800000	72	116
chr20	18400001	18800000	111	177		chr10	77200001	77600000	57	125
chr20	22400001	22800000	117	55		chr10	80400001	80800000	41	98
chr20	24400001	24800000	91	65		chr10	110000001	110400000	30	55
chr20	800001	1200000	70	95		chr10	110800001	111200000	30	70
chr20	7200001	7600000	85	30		chr10	123600001	124000000	103	98
chr20	11200001	11600000	107	48		chr10	58400001	58800000	30	67
chr20	17600001	18000000	152	102		chr10	134400001	134800000	50	50
chr20	22800001	23200000	91	61		chr10	128800001	129200000	80	81
chr20	24800001	25200000	120	115		chr10	134000001	134400000	125	89
chr20	36000001	36400000	131	86		chr11	2400001	2800000	112	73
chr20	43600001	44000000	137	123		chr11	37200001	37600000	30	17
chr20	45200001	45600000	155	105		chr11	50400001	50783853	30	7
chr20	48800001	49200000	259	82		chr11	76800001	77200000	122	158
chr20	55600001	56000000	158	139		chr11	81200001	81600000	30	129
chr20	57200001	57600000	119	115		chr11	104400001	104800000	41	76
chr20	60000001	60400000	113	64		chr11	115600001	116000000	43	73
chr20	60400001	60800000	163	125		chr11	119600001	120000000	48	82
chr20	61200001	61213369	31	30		chr11	126400001	126800000	30	93
chr20	36400001	36800000	139	90		chr11	131600001	132000000	55	71
chr20	44000001	44400000	136	134		chr11	133200001	133600000	50	85
chr20	57600001	58000000	122	89		chr11	117200001	117600000	57	85
chr20	61263370	61600000	132	143		chr12	400001	800000	0	0
chr21	42800001	42955559	81	71		chr12	3200001	3600000	78	129
chr21	48000001	48119895	0	0		chr12	4000001	4400000	40	117
chr21	43005560	43200000	79	69		chr12	16800001	17200000	44	87
chr21	46000001	46400000	97	374		chr12	28800001	29200000	30	98
chr22	16050001	16400000	0	0		chr12	11200001	11600000	55	64
						chr12	18800001	19200000	78	123
						chr12	94800001	95200000	100	76
						chr12	101200001	101600000	57	73
						chr12	108400001	108800000	113	64
						chr12	95200001	95600000	98	89
						chr12	99600001	100000000	41	86
						chr12	106800001	107200000	189	73
						chr12	114800001	115200000	80	73
						chr12	117600001	118000000	105	85
						chr12	115200001	115600000	30	77
						chr12	126000001	126400000	51	60
						chr12	126400001	126800000	56	79
						chr12	128000001	128400000	34	51
						chr12	128400001	128800000	46	37
						chr12	129600001	130000000	47	53
						chr12	130400001	130800000	30	18
						chr12	131600001	132000000	67	98
						chr12	124400001	124800000	114	87
						chr13	69600001	70000000	30	69
						chr13	114425994	114639948	57	48
						chr13	114739949	114800000	30	23
						chr14	40400001	40800000	30	74
						chr14	56000001	56400000	81	87
						chr14	64400001	64800000	172	94
						chr14	104400001	104800000	89	98
						chr14	106000001	106400000	0	0
						chr14	42800001	43200000	30	84
						chr14	56400001	56800000	69	64
						chr15	25200001	25600000	198	68
						chr15	47600001	48000000	30	52
						chr15	74000001	74400000	144	138
						chr15	48000001	48400000	81	58
						chr15	71200001	71600000	77	107
						chr15	86400001	86800000	39	87
						chr15	88400001	88800000	73	70
						chr16	7600001	8000000	30	95
						chr16	9600001	10000000	59	100
						chr16	12000001	12400000	73	103
						chr16	13200001	13600000	43	72
						chr16	15200001	15600000	30	11
						chr16	16000001	16400000	30	11
						chr16	16800001	17200000	30	11
						chr16	17200001	17600000	30	11
						chr16	23200001	23600000	101	86
						chr16	12400001	12800000	57	78
						chr16	19600001	20000000	100	101
						chr16	8000001	8400000	30	114
						chr16	16400001	16800000	30	11
						chr16	46400001	46800000	107	113
						chr16	55600001	56000000	195	75
						chr16	67200001	67600000	160	98
						chr16	67600001	68000000	170	94
						chr16	70400001	70800000	172	122
						chr16	72800001	73200000	84	101
						chr16	78000001	78400000	93	157
						chr16	82400001	82800000	39	57
						chr16	83200001	83600000	84	66
						chr16	46385802	46400000	30	5
						chr16	52400001	52800000	73	99
						chr16	55200001	55600000	80	76
						chr16	60800001	61200000	30	57
						chr16	79600001	80000000	68	67
						chr16	80400001	80800000	64	63
						chr17	32000001	32400000	30	14
						chr17	49600001	50000000	49	135
						chr17	54000001	54400000	43	120
						chr17	54400001	54800000	59	146
						chr19	6800001	7200000	82	95
						chr19	7200001	7346004	42	114
						chr19	7396005	7600000	93	94
						chr19	8000001	8400000	155	129
						chr19	8800001	9200000	109	172
						chr19	10000001	10400000	148	189
						chr19	13200001	13600000	77	184
						chr19	16800001	17200000	129	138
						chr19	16400001	16800000	104	158
						chr19	33600001	34000000	117	197
						chr19	33200001	33600000	123	166
						chr20	39200001	39600000	45	102
						chr20	40800001	41200000	30	106
						chr21	9411194	9595548	0	0
						chr21	10400001	10647896	0	0
						chr21	10697897	10800000	0	0
						chr21	20000001	20400000	48	70
						chr22	17600001	18000000	102	129
						chr22	32800001	33200000	98	102
						chr22	43600001	44000000	80	79
						chr22	44400001	44800000	178	69
						chr22	48400001	48800000	61	79
						chr22	48800001	49200000	110	108
						chr22	27200001	27600000	30	108
						chr22	44000001	44400000	144	60
						chr22	48000001	48400000	57	82
						chr22	49200001	49600000	49	45

## Sheet: Gastric 4
Table S6.4 Copy number variation sites in Gastric 4
CNV-Gain						CNV-Loss
Chr	Start	End	No. of CNV gains in TCGA that overlap with this CNV	No. of CNV losses in TCGA that overlap with this CNV		Chr	Start	End	No. of CNV losses in TCGA that overlap with this CNV	No. of CNV gains in TCGA that overlap with this CNV
chr1	10001	267719	0	0		chr1	54000001	54400000	89	90
chr1	317720	400000	0	0		chr1	64400001	64800000	86	95
chr1	4800001	5200000	66	70		chr1	71600001	72000000	59	55
chr1	30028083	30400000	73	30		chr1	74000001	74400000	30	58
chr1	49200001	49600000	89	36		chr1	76800001	77200000	69	73
chr1	59600001	60000000	79	65		chr1	88400001	88800000	30	72
chr1	98400001	98800000	79	91		chr1	107600001	108000000	57	84
chr1	117200001	117600000	107	122		chr1	82800001	83200000	30	60
chr1	176800001	177200000	89	95		chr1	142800001	142967761	30	4
chr1	248800001	248908210	0	0		chr1	143117762	143200000	30	4
chr1	228400001	228800000	51	45		chr1	143200001	143544525	30	4
chr1	249058211	249200000	0	0		chr1	197600001	198000000	67	76
chr2	400001	800000	67	63		chr1	208400001	208800000	49	78
chr2	35200001	35600000	69	30		chr1	249200001	249240621	0	0
chr2	60000001	60400000	75	30		chr2	6000001	6400000	80	50
chr2	76800001	77200000	62	39		chr2	16800001	17200000	48	64
chr2	86400001	86800000	78	72		chr2	18400001	18800000	51	83
chr2	116800001	117200000	66	30		chr2	26400001	26800000	165	80
chr2	157600001	158000000	54	30		chr2	50400001	50800000	45	80
chr2	218400001	218800000	77	60		chr2	89600001	89630436	30	12
chr3	22400001	22800000	60	30		chr2	29200001	29600000	99	84
chr3	130000001	130400000	80	91		chr2	42800001	43200000	80	113
chr3	176000001	176400000	85	30		chr2	56400001	56800000	67	66
chr4	14000001	14400000	71	48		chr2	50000001	50400000	40	49
chr4	14400001	14800000	57	30		chr2	89830437	90000000	30	12
chr4	34400001	34800000	64	30		chr2	102800001	103200000	122	88
chr4	46400001	46800000	78	45		chr2	118800001	119200000	42	64
chr4	70800001	71200000	87	88		chr2	122800001	123200000	30	75
chr4	100800001	101200000	51	68		chr2	146400001	146800000	30	60
chr4	130400001	130800000	70	30		chr2	132000001	132400000	47	51
chr4	133200001	133600000	53	30		chr2	150000001	150400000	72	56
chr4	134800001	135200000	42	42		chr2	155200001	155600000	82	64
chr4	138400001	138800000	55	55		chr2	186800001	187200000	45	81
chr5	10001	400000	0	0		chr2	207600001	208000000	148	54
chr5	13200001	13600000	110	30		chr2	237600001	238000000	39	76
chr5	800001	1200000	72	65		chr2	240400001	240784132	56	57
chr5	19600001	20000000	103	48		chr2	241200001	241600000	158	66
chr5	46000001	46400000	5	30		chr3	3200001	3600000	42	81
chr5	92400001	92800000	57	50		chr3	42400001	42800000	176	61
chr5	121200001	121600000	67	88		chr3	64000001	64400000	130	70
chr6	45600001	46000000	81	65		chr3	30400001	30800000	70	64
chr6	50000001	50400000	97	47		chr3	31200001	31600000	60	57
chr6	62400001	62800000	113	30		chr3	38400001	38800000	123	72
chr6	63200001	63600000	131	30		chr3	8000001	8400000	42	70
chr6	82000001	82400000	73	30		chr3	24800001	25200000	30	66
chr6	112000001	112400000	83	105		chr3	90400001	90504854	47	78
chr6	168800001	169200000	59	64		chr3	97600001	98000000	94	87
chr7	6800001	7200000	44	35		chr3	117600001	118000000	30	77
chr7	8400001	8800000	76	59		chr3	139600001	140000000	43	75
chr7	30800001	31200000	87	110		chr3	93504855	93600000	30	7
chr7	42400001	42800000	71	36		chr3	139200001	139600000	74	92
chr7	29200001	29600000	49	44		chr3	140400001	140800000	59	81
chr7	50410632	50800000	89	152		chr3	161200001	161600000	51	80
chr7	58000001	58054331	15	30		chr4	30800001	31200000	37	64
chr7	62000001	62400000	15	30		chr4	43600001	44000000	30	78
chr7	92800001	93200000	94	127		chr4	45600001	46000000	30	70
chr7	96000001	96400000	94	63		chr4	49600001	49660117	30	8
chr7	108400001	108800000	113	47		chr4	56800001	57200000	79	115
chr7	116000001	116400000	133	79		chr4	61600001	62000000	30	76
chr7	150400001	150800000	99	146		chr4	79200001	79600000	99	83
chr7	158000001	158400000	80	85		chr4	89200001	89600000	105	42
chr8	60400001	60800000	79	30		chr4	105200001	105600000	52	51
chr8	62000001	62400000	81	50		chr4	132400001	132800000	30	77
chr8	80000001	80400000	121	30		chr4	144800001	145200000	43	43
chr8	84400001	84800000	92	30		chr4	168400001	168800000	30	53
chr8	86400001	86576451	52	34		chr4	156000001	156400000	64	78
chr8	86726452	86800000	15	30		chr4	190800001	191044276	0	0
chr8	96800001	97200000	99	68		chr5	400001	800000	0	0
chr8	98800001	99200000	153	105		chr5	33600001	34000000	70	103
chr8	102800001	103200000	106	55		chr5	30400001	30800000	30	102
chr8	118000001	118400000	104	49		chr5	44000001	44400000	52	113
chr8	136400001	136800000	93	49		chr5	63200001	63600000	81	66
chr8	142800001	143200000	15	30		chr5	67600001	68000000	30	73
chr8	143200001	143600000	70	49		chr5	73200001	73600000	47	73
chr8	86800001	87200000	134	76		chr5	100000001	100400000	124	48
chr8	130800001	131200000	104	98		chr5	109600001	110000000	94	70
chr8	136000001	136400000	78	56		chr5	119600001	120000000	50	60
chr10	5200001	5600000	145	111		chr5	117200001	117600000	30	58
chr10	53600001	54000000	78	30		chr5	150400001	150800000	154	68
chr10	58000001	58400000	90	46		chr5	160800001	161200000	67	46
chr10	85200001	85600000	66	30		chr5	162000001	162400000	30	61
chr10	87200001	87600000	51	60		chr5	167200001	167600000	30	69
chr10	71200001	71600000	84	89		chr5	168800001	169200000	61	75
chr10	90000001	90400000	54	110		chr6	93200001	93600000	30	75
chr10	134400001	134800000	50	50		chr6	66800001	67200000	30	117
chr11	23600001	24000000	85	30		chr6	96800001	97200000	80	72
chr11	17600001	18000000	71	81		chr6	98000001	98400000	30	68
chr11	22000001	22400000	87	71		chr6	115600001	116000000	30	78
chr11	24000001	24400000	70	30		chr6	170000001	170400000	116	50
chr11	26000001	26400000	74	48		chr6	157200001	157600000	44	80
chr11	51090854	51200000	7	30		chr6	170800001	171055067	77	53
chr11	70800001	71200000	277	80		chr7	36800001	37200000	61	80
chr11	81200001	81600000	129	30		chr7	61054332	61200000	30	15
chr11	79600001	80000000	131	30		chr7	61600001	61917157	30	15
chr11	96800001	97200000	88	30		chr7	109200001	109600000	33	98
chr11	96437585	96800000	85	30		chr7	127200001	127600000	81	96
chr12	79200001	79600000	100	56		chr7	132400001	132800000	80	80
chr12	131600001	132000000	98	67		chr7	61967158	62000000	30	15
chr12	132806993	133200000	55	56		chr7	124400001	124800000	78	71
chr13	36000001	36400000	78	119		chr7	150800001	151200000	164	103
chr13	47200001	47600000	66	99		chr8	400001	800000	62	57
chr13	61200001	61600000	58	30		chr8	6800001	7200000	34	41
chr13	66400001	66800000	82	30		chr8	800001	1200000	30	54
chr13	27200001	27600000	139	61		chr8	2000001	2400000	55	48
chr13	37600001	38000000	73	66		chr8	7200001	7474649	30	13
chr13	95600001	96000000	85	68		chr8	7524650	7600000	30	13
chr13	101200001	101600000	83	57		chr8	9200001	9600000	77	61
chr13	106400001	106800000	60	35		chr8	14800001	15200000	48	64
chr13	111600001	112000000	79	104		chr8	17200001	17600000	190	95
chr13	99600001	100000000	78	171		chr8	19200001	19600000	99	63
chr13	103600001	104000000	65	57		chr8	22400001	22800000	217	77
chr13	112000001	112353994	82	30		chr8	26400001	26800000	125	82
chr13	114425994	114639948	48	57		chr8	36800001	37200000	30	245
chr13	114739949	114800000	23	30		chr8	37200001	37600000	61	250
chr14	25600001	26000000	101	30		chr8	24000001	24400000	121	59
chr14	43600001	44000000	65	30		chr8	27200001	27600000	180	103
chr14	100000001	100400000	121	112		chr8	50400001	50800000	30	97
chr14	100800001	101200000	83	124		chr8	82800001	83200000	30	85
chr14	106000001	106400000	0	0		chr8	100400001	100800000	54	125
chr14	68000001	68400000	115	149		chr9	7600001	8000000	73	80
chr15	70000001	70400000	81	77		chr9	21200001	21600000	258	91
chr15	98400001	98800000	77	63		chr9	28400001	28800000	36	63
chr16	55600001	56000000	75	195		chr9	30000001	30400000	55	106
chr16	58800001	59200000	82	30		chr9	7200001	7600000	30	79
chr16	49200001	49600000	90	77		chr9	10400001	10800000	33	102
chr16	72000001	72400000	93	124		chr9	29200001	29600000	30	102
chr16	85600001	86000000	95	172		chr9	41200001	41365793	30	6
chr17	36800001	37200000	210	165		chr9	41415794	41600000	30	6
chr17	37200001	37600000	217	159		chr9	44000001	44400000	30	6
chr17	38000001	38400000	298	193		chr9	65467680	65600000	30	6
chr17	61200001	61600000	124	84		chr9	70400001	70506535	30	6
chr17	37600001	38000000	378	217		chr9	70556536	70735468	30	6
chr17	38400001	38800000	276	166		chr9	72400001	72800000	122	79
chr18	36000001	36400000	70	30		chr9	92400001	92800000	53	58
chr18	24000001	24400000	140	95		chr9	109200001	109600000	30	50
chr18	46000001	46400000	120	103		chr9	109600001	110000000	85	65
chr18	71200001	71600000	52	34		chr9	118800001	119200000	65	59
chr19	29200001	29600000	242	61		chr9	124800001	125200000	151	80
chr19	30400001	30800000	245	75		chr9	98400001	98800000	88	58
chr20	19600001	20000000	110	86		chr9	118400001	118800000	50	71
chr20	8000001	8400000	46	53		chr9	137600001	138000000	94	64
chr20	34800001	35200000	117	97		chr10	42354936	42400000	30	10
chr20	42000001	42400000	114	121		chr10	44800001	45200000	71	94
chr20	43600001	44000000	137	123		chr10	60400001	60800000	81	86
chr20	50400001	50800000	144	60		chr10	80000001	80400000	48	124
chr20	58800001	59200000	122	106		chr10	106400001	106800000	30	65
chr20	59200001	59600000	110	30		chr10	115600001	116000000	135	85
chr20	36400001	36800000	139	90		chr10	122800001	123200000	30	149
chr20	39600001	40000000	114	106		chr10	129200001	129600000	79	73
chr20	40800001	41200000	106	30		chr10	129600001	130000000	124	65
chr20	42800001	43200000	116	183		chr10	133200001	133600000	30	19
chr20	44000001	44400000	136	134		chr10	130000001	130400000	30	67
chr20	44800001	45200000	149	117		chr10	132800001	133200000	75	49
chr20	55200001	55600000	130	35		chr11	14800001	15200000	101	90
chr20	57600001	58000000	122	89		chr11	28800001	29200000	30	91
chr21	10400001	10647896	0	0		chr11	54800001	55200000	30	7
chr21	10697897	10800000	0	0		chr11	80400001	80800000	30	128
						chr11	88800001	89200000	64	80
						chr11	112800001	113200000	135	76
						chr11	114800001	115200000	53	52
						chr11	126400001	126800000	30	93
						chr11	130400001	130800000	52	64
						chr11	131600001	132000000	55	71
						chr11	134400001	134800000	0	0
						chr11	103600001	104000000	113	91
						chr11	116000001	116400000	30	68
						chr11	124400001	124800000	193	61
						chr11	126800001	127200000	112	85
						chr11	130800001	131200000	30	64
						chr12	14000001	14400000	49	94
						chr12	16800001	17200000	44	87
						chr12	28800001	29200000	30	98
						chr12	24000001	24400000	67	133
						chr12	52800001	53200000	111	149
						chr12	84400001	84800000	30	93
						chr13	19200001	19600000	54	54
						chr13	55200001	55600000	30	40
						chr13	81600001	82000000	30	63
						chr14	84400001	84800000	30	54
						chr14	89200001	89600000	38	42
						chr14	82800001	83200000	30	59
						chr14	106800001	107200000	0	0
						chr15	32000001	32400000	30	15
						chr15	52800001	53200000	111	89
						chr15	61200001	61600000	38	76
						chr15	71600001	72000000	30	158
						chr15	35600001	36000000	109	63
						chr15	39600001	40000000	68	63
						chr15	48000001	48400000	81	58
						chr15	61600001	62000000	30	64
						chr15	82800001	82829645	30	28
						chr15	82879646	83200000	37	35
						chr15	96800001	97200000	50	84
						chr16	46385802	46400000	30	5
						chr16	52400001	52800000	73	99
						chr17	1	296626	0	0
						chr17	396627	400000	0	0
						chr17	49600001	50000000	49	135
						chr17	52000001	52400000	30	103
						chr18	6400001	6800000	37	95
						chr18	14000001	14400000	49	76
						chr18	38000001	38400000	30	70
						chr18	41600001	42000000	30	74
						chr18	58400001	58800000	30	63
						chr19	27731783	28000000	30	6
						chr19	31200001	31600000	30	225
						chr20	14400001	14800000	38	136
						chr20	24000001	24400000	47	87
						chr20	29419570	29600000	27	9
						chr20	51200001	51600000	38	142
						chr20	62800001	62965520	0	0
						chr21	9411194	9595548	0	0
						chr21	15200001	15600000	79	60
						chr21	18000001	18400000	30	132
						chr21	15600001	16000000	146	112
						chr21	18800001	19200000	150	125
						chr21	20800001	21200000	30	108
						chr21	22000001	22400000	71	98
						chr21	46800001	47200000	36	56
						chr22	24400001	24800000	118	140
						chr22	27600001	28000000	30	83
						chr22	34800001	35200000	30	87
						chr22	22800001	23200000	30	9

## Sheet: Gastric 5
Table S6.5 Copy number variation sites in Gastric 5
CNV-Gain						CNV-Loss
Chr	Start	End	No. of CNV gains in TCGA that overlap with this CNV	No. of CNV losses in TCGA that overlap with this CNV		Chr	Start	End	No. of CNV losses in TCGA that overlap with this CNV	No. of CNV gains in TCGA that overlap with this CNV
chr1	2400001	2800000	0	0		chr1	2800001	3200000	0	0
chr1	74800001	75200000	54	104		chr1	12800001	13200000	56	36
chr1	84400001	84800000	66	113		chr1	41200001	41600000	155	135
chr1	104000001	104400000	57	39		chr1	48400001	48800000	103	90
chr1	115600001	116000000	79	53		chr1	54000001	54400000	89	90
chr1	57600001	58000000	81	30		chr1	56800001	57200000	97	98
chr1	82800001	83200000	60	30		chr1	59200001	59600000	84	94
chr1	147600001	148000000	4	30		chr1	61200001	61600000	47	88
chr1	164000001	164400000	78	30		chr1	74000001	74400000	30	58
chr1	164800001	165200000	125	53		chr1	76000001	76400000	173	66
chr1	176800001	177200000	89	95		chr1	76800001	77200000	69	73
chr1	182800001	183200000	132	87		chr1	79200001	79600000	42	59
chr1	193200001	193600000	86	37		chr1	81200001	81600000	30	60
chr1	152000001	152400000	151	100		chr1	98000001	98400000	64	84
chr1	208000001	208400000	93	63		chr1	110400001	110800000	178	94
chr1	209200001	209600000	129	30		chr1	48000001	48400000	48	86
chr1	249200001	249240621	0	0		chr1	73200001	73600000	30	54
chr2	2400001	2800000	78	30		chr1	74400001	74800000	92	66
chr2	6800001	7200000	59	136		chr1	98400001	98800000	91	79
chr2	15200001	15600000	68	44		chr1	50000001	50400000	30	66
chr2	7200001	7600000	69	40		chr1	121200001	121485434	30	4
chr2	16800001	17200000	64	48		chr1	162000001	162400000	132	148
chr2	20000001	20400000	128	92		chr1	181600001	182000000	50	68
chr2	50400001	50800000	80	45		chr1	186800001	187200000	48	77
chr2	51600001	52000000	83	30		chr1	190000001	190400000	38	81
chr2	82800001	83200000	67	55		chr1	202800001	203200000	151	113
chr2	100800001	101200000	86	70		chr1	157200001	157600000	48	110
chr2	106000001	106400000	89	89		chr1	194800001	195200000	30	89
chr2	103600001	104000000	77	30		chr1	215600001	216000000	66	76
chr2	142000001	142400000	152	30		chr1	228000001	228400000	103	80
chr2	155200001	155600000	64	82		chr1	248400001	248800000	0	0
chr2	167200001	167600000	71	62		chr2	400001	800000	63	67
chr2	169200001	169600000	74	83		chr2	1600001	2000000	52	41
chr2	218400001	218800000	77	60		chr2	8400001	8800000	52	70
chr2	232800001	233200000	69	120		chr2	13200001	13600000	30	54
chr2	179200001	179600000	82	164		chr2	14000001	14400000	30	51
chr2	180000001	180400000	80	49		chr2	13600001	14000000	30	55
chr2	194800001	195200000	64	30		chr2	47200001	47600000	76	122
chr2	237600001	238000000	76	39		chr2	49600001	50000000	30	86
chr2	239600001	239801978	45	35		chr2	58000001	58400000	53	73
chr2	239831979	240000000	26	30		chr2	60000001	60400000	30	75
chr2	241200001	241600000	66	158		chr2	42800001	43200000	80	113
chr3	60001	400000	0	0		chr2	54400001	54800000	101	40
chr3	1600001	2000000	0	0		chr2	56400001	56800000	67	66
chr3	40000001	40400000	62	87		chr2	102800001	103200000	122	88
chr3	44000001	44400000	59	82		chr2	105200001	105600000	56	77
chr3	8000001	8400000	70	42		chr2	95326172	95600000	82	119
chr3	67600001	68000000	56	42		chr2	111600001	112000000	78	86
chr3	69600001	70000000	99	137		chr2	118400001	118800000	79	72
chr3	70400001	70800000	80	30		chr2	139200001	139600000	96	56
chr3	84800001	85200000	117	59		chr2	164800001	165200000	30	84
chr3	111200001	111600000	83	156		chr2	234000001	234003741	30	30
chr3	161600001	162000000	96	30		chr2	211600001	212000000	30	69
chr3	120400001	120800000	79	71		chr2	184400001	184800000	30	81
chr3	172800001	173200000	104	53		chr2	192800001	193200000	67	72
chr3	178000001	178400000	108	63		chr2	226400001	226800000	50	57
chr3	193600001	194000000	106	92		chr2	234053742	234400000	228	62
chr4	10000001	10400000	75	126		chr2	240400001	240784132	56	57
chr4	32800001	32834638	32	30		chr3	16800001	17200000	108	79
chr4	32840639	33200000	54	30		chr3	4000001	4400000	38	42
chr4	45600001	46000000	70	30		chr3	26000001	26400000	30	22
chr4	52660118	52800000	95	73		chr3	46000001	46400000	90	61
chr4	72400001	72800000	86	69		chr3	75600001	76000000	42	47
chr4	108400001	108800000	57	64		chr3	80000001	80400000	30	60
chr4	148000001	148400000	51	38		chr3	82000001	82400000	30	76
chr4	152400001	152800000	72	79		chr3	118000001	118400000	30	85
chr4	155200001	155600000	58	113		chr3	126000001	126400000	147	63
chr4	80400001	80800000	63	76		chr3	139600001	140000000	43	75
chr4	138400001	138800000	55	55		chr3	175200001	175600000	30	13
chr4	149600001	150000000	71	30		chr3	177600001	178000000	30	100
chr5	4800001	5200000	128	75		chr3	93504855	93600000	30	7
chr5	14000001	14400000	128	49		chr3	114000001	114400000	86	121
chr5	20000001	20400000	102	30		chr3	135200001	135600000	30	78
chr5	27600001	28000000	126	30		chr3	161200001	161600000	51	80
chr5	51600001	52000000	113	30		chr3	163200001	163600000	30	100
chr5	73200001	73600000	73	47		chr3	125600001	126000000	117	84
chr5	92400001	92800000	57	50		chr4	3200001	3600000	144	120
chr5	132400001	132800000	61	106		chr4	2000001	2400000	165	145
chr5	134400001	134800000	68	101		chr4	32000001	32400000	30	91
chr5	97200001	97600000	71	30		chr4	34000001	34400000	30	71
chr5	135200001	135600000	69	173		chr4	34400001	34800000	30	64
chr5	108800001	109200000	43	55		chr4	43200001	43600000	44	72
chr5	144000001	144400000	54	30		chr4	44800001	45200000	30	63
chr5	154400001	154800000	88	44		chr4	49200001	49338941	30	8
chr5	142400001	142800000	74	82		chr4	49600001	49660117	30	8
chr5	180800001	180905260	0	0		chr4	49488942	49600000	30	8
chr6	23600001	24000000	95	30		chr4	58800001	59200000	30	102
chr6	29600001	30000000	68	95		chr4	69600001	70000000	30	18
chr6	29200001	29600000	85	83		chr4	72800001	73200000	74	80
chr6	69600001	70000000	118	30		chr4	63600001	64000000	30	94
chr6	72800001	73200000	86	78		chr4	125200001	125600000	35	63
chr6	75600001	76000000	110	94		chr4	127200001	127600000	30	46
chr6	78000001	78400000	79	51		chr4	132400001	132800000	30	77
chr6	82000001	82400000	73	30		chr4	134400001	134800000	30	60
chr6	81600001	82000000	88	30		chr4	164000001	164400000	83	65
chr6	91200001	91600000	65	63		chr5	10001	400000	0	0
chr6	92000001	92400000	54	45		chr5	1200001	1600000	94	176
chr6	66800001	67200000	117	30		chr5	32800001	33200000	37	115
chr6	96000001	96400000	71	59		chr5	45200001	45600000	54	101
chr6	138000001	138400000	93	37		chr5	2000001	2400000	30	128
chr6	166800001	167200000	61	105		chr5	6000001	6400000	61	104
chr6	96400001	96800000	68	57		chr5	30400001	30800000	30	102
chr6	141200001	141600000	79	38		chr5	46000001	46400000	30	5
chr6	164400001	164800000	48	30		chr5	90800001	91200000	30	61
chr6	168800001	169200000	59	64		chr5	49405642	49600000	30	5
chr6	170800001	171055067	53	77		chr5	88800001	89200000	30	58
chr7	10001	400000	0	0		chr5	100000001	100400000	124	48
chr7	17200001	17600000	19	30		chr5	104000001	104400000	30	64
chr7	18400001	18800000	91	68		chr5	109600001	110000000	94	70
chr7	19200001	19600000	18	30		chr5	113600001	114000000	86	56
chr7	34000001	34400000	99	52		chr5	114800001	115200000	116	70
chr7	48800001	49200000	77	53		chr5	118800001	119200000	62	54
chr7	9200001	9600000	94	30		chr5	120800001	121200000	48	47
chr7	22000001	22400000	108	69		chr5	137600001	138000000	156	97
chr7	31200001	31600000	73	61		chr5	114000001	114400000	30	67
chr7	40800001	41200000	77	34		chr5	119200001	119600000	30	53
chr7	54000001	54400000	154	48		chr5	160000001	160400000	70	51
chr7	61200001	61310513	15	30		chr5	160800001	161200000	67	46
chr7	61360514	61600000	15	30		chr5	167200001	167600000	30	69
chr7	61600001	61917157	15	30		chr5	168800001	169200000	61	75
chr7	62000001	62400000	15	30		chr6	5600001	6000000	57	75
chr7	84400001	84800000	77	52		chr6	25600001	26000000	106	94
chr7	121200001	121600000	77	43		chr6	40400001	40800000	41	113
chr7	61967158	62000000	15	30		chr6	49600001	50000000	111	106
chr7	105600001	106000000	106	80		chr6	4000001	4400000	125	74
chr7	124400001	124800000	71	78		chr6	51200001	51600000	61	96
chr7	149600001	150000000	40	43		chr6	50000001	50400000	47	97
chr7	158800001	159128663	0	0		chr6	64800001	65200000	30	142
chr8	400001	800000	57	62		chr6	86800001	87200000	30	67
chr8	6800001	7200000	41	34		chr6	98000001	98400000	30	68
chr8	22400001	22800000	77	217		chr6	159600001	160000000	53	66
chr8	35200001	35600000	219	30		chr6	163600001	164000000	111	80
chr8	43600001	43838887	5	30		chr6	170000001	170400000	116	50
chr8	12400001	12800000	60	96		chr6	142400001	142800000	81	76
chr8	34400001	34800000	144	30		chr7	49200001	49600000	30	62
chr8	46838888	47200000	5	30		chr7	120000001	120400000	52	77
chr8	54000001	54400000	81	57		chr7	124000001	124400000	38	52
chr8	56000001	56400000	82	73		chr7	151200001	151600000	120	89
chr8	58000001	58400000	90	51		chr7	158000001	158400000	85	80
chr8	70400001	70800000	96	77		chr8	28000001	28400000	136	103
chr8	72400001	72800000	100	50		chr8	72000001	72400000	67	84
chr8	86400001	86576451	52	34		chr8	77200001	77600000	50	97
chr8	82800001	83200000	85	30		chr8	87600001	88000000	55	98
chr8	84800001	85200000	129	39		chr8	133600001	134000000	102	103
chr8	58400001	58800000	82	30		chr9	29600001	30000000	30	70
chr8	86726452	86800000	15	30		chr9	31600001	32000000	30	118
chr8	97600001	98000000	94	54		chr9	10400001	10800000	33	102
chr8	102800001	103200000	106	55		chr9	42400001	42613955	30	6
chr8	106400001	106800000	109	30		chr9	42663956	42800000	30	6
chr8	116800001	117200000	137	40		chr9	68137999	68400000	30	6
chr8	118000001	118400000	104	49		chr9	70835469	71200000	85	80
chr8	128400001	128800000	348	69		chr9	104400001	104800000	41	51
chr8	131600001	132000000	112	39		chr9	106400001	106800000	30	57
chr8	143200001	143600000	70	49		chr9	116800001	117200000	181	111
chr8	90000001	90400000	164	30		chr9	118800001	119200000	65	59
chr8	97200001	97600000	103	65		chr9	83600001	84000000	30	64
chr8	113200001	113600000	130	35		chr9	138000001	138400000	85	57
chr8	116000001	116400000	104	30		chr10	42354936	42400000	30	10
chr8	136000001	136400000	78	56		chr10	43200001	43600000	57	123
chr8	134000001	134400000	100	123		chr10	46400001	46426964	29	15
chr8	146000001	146304022	0	0		chr10	46476965	46800000	29	15
chr9	80800001	81200000	75	55		chr10	48400001	48800000	69	74
chr9	118400001	118800000	71	50		chr10	49600001	50000000	152	85
chr9	120400001	120800000	57	62		chr10	56000001	56400000	60	79
chr9	122400001	122800000	62	30		chr10	60400001	60800000	81	86
chr10	6800001	7200000	104	55		chr10	72400001	72800000	82	72
chr10	33600001	34000000	93	45		chr10	80000001	80400000	48	124
chr10	76800001	77200000	164	156		chr10	87200001	87600000	60	51
chr10	83200001	83600000	87	30		chr10	87600001	88000000	30	67
chr10	110400001	110800000	58	30		chr10	80400001	80800000	41	98
chr10	112800001	113200000	67	45		chr10	133200001	133600000	30	19
chr10	113600001	114000000	81	49		chr10	134400001	134800000	50	50
chr10	122000001	122400000	78	70		chr10	128800001	129200000	80	81
chr10	122800001	123200000	149	30		chr10	130000001	130400000	30	67
chr10	123200001	123600000	116	107		chr10	130800001	131200000	30	62
chr10	124800001	125200000	72	68		chr10	135200001	135524747	45	31
chr10	77200001	77600000	125	57		chr11	2400001	2800000	112	73
chr10	110000001	110400000	55	30		chr11	21600001	22000000	36	99
chr10	122400001	122800000	93	70		chr11	48800001	49200000	78	78
chr10	124400001	124800000	72	174		chr11	10400001	10800000	195	67
chr11	11600001	12000000	89	100		chr11	80800001	81200000	30	124
chr11	12000001	12400000	112	101		chr11	54694206	54800000	30	7
chr11	34800001	35200000	163	110		chr11	62800001	63200000	154	142
chr11	13600001	14000000	132	70		chr11	128000001	128400000	72	82
chr11	51090854	51200000	7	30		chr11	131600001	132000000	55	71
chr11	51200001	51594205	7	30		chr11	133200001	133600000	50	85
chr11	54800001	55200000	7	30		chr11	134400001	134800000	0	0
chr11	68400001	68800000	347	142		chr11	134800001	134946516	0	0
chr11	69600001	70000000	238	60		chr11	113200001	113600000	158	57
chr11	70400001	70800000	328	65		chr12	20400001	20800000	66	122
chr11	70800001	71200000	277	80		chr12	7239877	7600000	95	110
chr11	79200001	79600000	146	30		chr12	18800001	19200000	78	123
chr11	81200001	81600000	129	30		chr12	24000001	24400000	67	133
chr11	69200001	69600000	296	72		chr12	42000001	42400000	30	94
chr11	70000001	70400000	277	160		chr12	45600001	46000000	105	109
chr11	71200001	71600000	205	108		chr12	52800001	53200000	111	149
chr11	72000001	72400000	235	107		chr12	94800001	95200000	100	76
chr11	81600001	82000000	182	35		chr12	101200001	101600000	57	73
chr11	93200001	93600000	92	173		chr12	108400001	108800000	113	64
chr11	104400001	104800000	76	41		chr12	61600001	62000000	30	165
chr11	115600001	116000000	73	43		chr12	73200001	73600000	30	124
chr11	103600001	104000000	91	113		chr12	114800001	115200000	80	73
chr11	126800001	127200000	85	112		chr12	131200001	131600000	100	65
chr12	30000001	30400000	115	30		chr13	54000001	54400000	30	58
chr12	22800001	23200000	116	49		chr13	62400001	62800000	30	66
chr12	59200001	59600000	236	54		chr13	66400001	66800000	30	82
chr12	102800001	103200000	86	60		chr13	71600001	72000000	30	70
chr12	48000001	48400000	156	125		chr13	81600001	82000000	30	63
chr13	57200001	57600000	69	30		chr13	102000001	102400000	81	67
chr13	72400001	72800000	98	48		chr13	103600001	104000000	57	65
chr13	54400001	54800000	69	30		chr13	113600001	114000000	126	81
chr13	62800001	63200000	55	30		chr13	113200001	113600000	101	84
chr13	86910325	87200000	48	30		chr14	28800001	29200000	30	110
chr14	54000001	54400000	76	30		chr14	47200001	47600000	38	76
chr14	58000001	58400000	66	71		chr14	66400001	66800000	30	71
chr14	89200001	89600000	42	38		chr14	70400001	70800000	128	62
chr14	70000001	70400000	80	120		chr14	106000001	106400000	0	0
chr14	106800001	107200000	0	0		chr14	40800001	41200000	30	78
chr14	100400001	100800000	103	167		chr14	62800001	63200000	51	64
chr15	46400001	46800000	50	30		chr14	97200001	97600000	54	72
chr15	79200001	79600000	71	160		chr15	47600001	48000000	30	52
chr15	53200001	53600000	78	30		chr15	102400001	102521392	0	0
chr15	60800001	61200000	83	60		chr16	20400001	20800000	113	90
chr15	70000001	70400000	81	77		chr16	27600001	28000000	68	82
chr15	66800001	67200000	111	74		chr16	49600001	50000000	51	96
chr15	87200001	87600000	75	39		chr16	65600001	66000000	42	68
chr15	88000001	88400000	76	58		chr16	88000001	88389383	65	73
chr16	55600001	56000000	75	195		chr17	1	296626	0	0
chr16	64000001	64400000	59	30		chr17	396627	400000	0	0
chr17	20800001	21200000	124	112		chr17	80800001	81195210	65	56
chr17	25263007	25600000	215	35		chr18	48400001	48800000	120	61
chr17	49600001	50000000	135	49		chr18	46000001	46400000	103	120
chr17	64400001	64800000	114	64		chr18	41600001	42000000	30	74
chr17	52400001	52800000	114	30		chr18	72800001	73200000	95	77
chr17	54400001	54800000	146	59		chr18	74400001	74800000	101	74
chr18	4800001	5200000	94	51		chr18	76400001	76800000	48	75
chr18	10000001	10400000	91	30		chr18	77200001	77600000	0	0
chr18	2000001	2400000	113	30		chr19	30800001	31200000	59	242
chr18	10400001	10800000	111	79		chr19	40400001	40800000	160	167
chr18	22400001	22800000	126	41		chr19	43600001	44000000	48	41
chr18	26400001	26800000	110	30		chr20	24000001	24400000	47	87
chr18	27600001	28000000	115	51		chr20	49600001	50000000	47	160
chr18	37200001	37600000	67	49		chr20	59200001	59600000	30	110
chr18	78000001	78017248	0	0		chr21	10000001	10034920	0	0
chr19	24400001	24631782	6	30		chr21	10084921	10215976	0	0
chr19	27731783	28000000	6	30		chr21	10365977	10400000	0	0
chr20	1600001	2000000	111	117		chr21	18000001	18400000	30	132
chr20	7600001	8000000	92	60		chr21	20000001	20400000	48	70
chr20	10000001	10400000	102	113		chr21	20400001	20800000	30	106
chr20	10800001	11200000	100	30		chr21	39200001	39600000	89	80
chr20	19600001	20000000	110	86		chr21	42400001	42800000	166	89
chr20	57200001	57600000	119	115		chr21	20800001	21200000	30	108
chr20	58800001	59200000	122	106		chr21	43200001	43600000	183	90
chr20	51200001	51600000	142	38		chr21	46400001	46800000	109	82
						chr21	47200001	47600000	136	103
						chr21	46800001	47200000	36	56
						chr22	49200001	49600000	49	45

## Sheet: Glioma 1
Table S6.6 Copy number variation sites in Glioma 1
CNV-Gain						CNV-Loss
Chr	Start	End	No. of CNV gains in TCGA that overlap with this CNV	No. of CNV losses in TCGA that overlap with this CNV		Chr	Start	End	No. of CNV losses in TCGA that overlap with this CNV	No. of CNV gains in TCGA that overlap with this CNV
chr1	144000001	144095783	4	30		chr1	3600001	3845268	176	77
chr1	144145784	144224481	4	30		chr1	2800001	3200000	0	0
chr1	144274482	144400000	4	30		chr1	3995269	4000000	54	30
chr1	147600001	148000000	4	30		chr1	10800001	11200000	167	138
chr1	149200001	149600000	4	30		chr1	12800001	13200000	56	36
chr1	151600001	152000000	169	130		chr1	4000001	4400000	50	84
chr1	154400001	154800000	132	109		chr1	5200001	5600000	30	56
chr1	156800001	157200000	120	122		chr1	7200001	7600000	30	62
chr1	157600001	158000000	120	85		chr1	9200001	9600000	101	102
chr1	160000001	160400000	132	168		chr1	12400001	12800000	167	105
chr1	160800001	161200000	136	152		chr1	14000001	14400000	138	75
chr1	161600001	162000000	110	93		chr1	20000001	20400000	172	74
chr1	162800001	163200000	116	84		chr1	17600001	18000000	138	97
chr1	165200001	165600000	129	153		chr1	22800001	23200000	240	87
chr1	166000001	166400000	86	87		chr1	16400001	16800000	194	178
chr1	166800001	167200000	94	111		chr1	37200001	37600000	71	94
chr1	167200001	167600000	94	103		chr1	41200001	41600000	155	135
chr1	175200001	175600000	64	39		chr1	47200001	47600000	78	115
chr1	178800001	179200000	93	131		chr1	50800001	51200000	66	72
chr1	179600001	180000000	109	100		chr1	53600001	54000000	152	92
chr1	180800001	181200000	108	93		chr1	61200001	61600000	47	88
chr1	181600001	182000000	68	50		chr1	62000001	62400000	67	103
chr1	185600001	186000000	74	44		chr1	64000001	64400000	117	88
chr1	186800001	187200000	77	48		chr1	66400001	66800000	73	88
chr1	197600001	198000000	76	67		chr1	78800001	79200000	109	67
chr1	200800001	201200000	91	130		chr1	87600001	88000000	93	61
chr1	202400001	202800000	111	147		chr1	94400001	94800000	94	129
chr1	204000001	204400000	204	162		chr1	94800001	95200000	85	129
chr1	204800001	205200000	168	122		chr1	97600001	98000000	30	58
chr1	205600001	205922707	129	100		chr1	102800001	103200000	30	56
chr1	152000001	152400000	151	100		chr1	112800001	113200000	160	86
chr1	152800001	153200000	141	112		chr1	117600001	118000000	139	126
chr1	156000001	156400000	228	168		chr1	118000001	118400000	61	107
chr1	160400001	160800000	138	103		chr1	44000001	44400000	119	121
chr1	161200001	161600000	95	79		chr1	48000001	48400000	48	86
chr1	162400001	162800000	96	91		chr1	57600001	58000000	30	81
chr1	163200001	163600000	112	62		chr1	77200001	77600000	57	74
chr1	164400001	164800000	113	75		chr1	93200001	93600000	142	61
chr1	165600001	166000000	119	119		chr1	95200001	95600000	156	88
chr1	168800001	169200000	130	53		chr1	98400001	98800000	91	79
chr1	172800001	173200000	104	51		chr1	99600001	100000000	64	66
chr1	174800001	175200000	111	137		chr1	110000001	110400000	160	94
chr1	179200001	179600000	72	125		chr1	118400001	118800000	104	88
chr1	180000001	180400000	140	119		chr1	50000001	50400000	30	66
chr1	182400001	182800000	89	97		chr1	92000001	92400000	99	76
chr1	190800001	191200000	79	30		chr2	4800001	5018788	30	46
chr1	194800001	195200000	89	30		chr2	5118789	5200000	30	34
chr1	198000001	198400000	69	63		chr2	13200001	13600000	30	54
chr1	199200001	199600000	78	30		chr2	6000001	6400000	80	50
chr1	200000001	200400000	109	95		chr2	58800001	59200000	30	66
chr1	203200001	203600000	148	80		chr2	68800001	69200000	88	58
chr1	204400001	204800000	213	87		chr2	70800001	71200000	88	70
chr1	205200001	205600000	210	140		chr2	81200001	81600000	30	65
chr1	167600001	168000000	104	115		chr2	89200001	89600000	30	12
chr1	206072708	206332221	91	59		chr2	35600001	36000000	30	42
chr1	206800001	207200000	105	139		chr2	95326172	95600000	82	119
chr1	208000001	208400000	93	63		chr2	164800001	165200000	30	84
chr1	209200001	209600000	129	30		chr2	166800001	167200000	93	81
chr1	210800001	211200000	79	55		chr2	174400001	174800000	35	86
chr1	211200001	211600000	91	93		chr2	187200001	187600000	88	133
chr1	213200001	213600000	77	58		chr2	218400001	218800000	60	77
chr1	214400001	214800000	117	92		chr2	181200001	181600000	30	70
chr1	219600001	220000000	75	30		chr2	241200001	241600000	158	66
chr1	220800001	221200000	72	100		chr3	8400001	8800000	129	106
chr1	223600001	224000000	91	91		chr3	16800001	17200000	108	79
chr1	224800001	225200000	69	92		chr3	35200001	35600000	30	72
chr1	225600001	226000000	121	86		chr3	36000001	36400000	43	63
chr1	226800001	227200000	89	98		chr3	77200001	77600000	30	69
chr1	227600001	228000000	83	103		chr3	80400001	80800000	30	76
chr1	228800001	229200000	110	49		chr3	82800001	83200000	30	86
chr1	230800001	231200000	102	170		chr3	156400001	156800000	137	87
chr1	232000001	232400000	82	89		chr3	189200001	189600000	100	141
chr1	232800001	233200000	87	78		chr3	93504855	93600000	30	7
chr1	234000001	234400000	86	49		chr3	102400001	102800000	30	60
chr1	243600001	244000000	97	59		chr3	114000001	114400000	86	121
chr1	245600001	246000000	130	58		chr3	132800001	133200000	71	80
chr1	246800001	247200000	88	114		chr3	135200001	135600000	30	78
chr1	248800001	248908210	0	0		chr3	178000001	178400000	63	108
chr1	206482222	206800000	106	111		chr3	100400001	100800000	71	71
chr1	207600001	208000000	111	117		chr4	3600001	4000000	52	80
chr1	208400001	208800000	78	49		chr4	45200001	45600000	30	81
chr1	212800001	213200000	87	128		chr4	45600001	46000000	30	70
chr1	214800001	215200000	104	57		chr4	48800001	49200000	30	8
chr1	222000001	222400000	73	30		chr4	44000001	44400000	43	82
chr1	223200001	223600000	69	90		chr4	44800001	45200000	30	63
chr1	224000001	224400000	101	74		chr4	46800001	47200000	79	79
chr1	225200001	225600000	93	73		chr4	49200001	49338941	30	8
chr1	228400001	228800000	51	45		chr4	49488942	49600000	30	8
chr1	231600001	232000000	72	116		chr4	59600001	59739333	30	55
chr1	244000001	244400000	81	92		chr4	72800001	73200000	74	80
chr1	245200001	245600000	124	70		chr4	59789334	60000000	30	69
chr1	246400001	246800000	13	30		chr4	125200001	125600000	35	63
chr1	226400001	226800000	99	87		chr4	143200001	143600000	30	77
chr1	234800001	235200000	181	45		chr4	150000001	150400000	30	57
chr1	249058211	249200000	0	0		chr4	158400001	158800000	42	49
chr2	3600001	4000000	96	92		chr4	168400001	168800000	30	53
chr2	15600001	16000000	100	65		chr4	90000001	90400000	67	74
chr2	16800001	17200000	64	48		chr4	126800001	127200000	30	59
chr2	18400001	18800000	83	51		chr4	132800001	133200000	30	71
chr2	35200001	35600000	69	30		chr5	6800001	7200000	40	95
chr2	60000001	60400000	75	30		chr5	2000001	2400000	30	128
chr2	87600001	88000000	20	30		chr5	46000001	46400000	30	5
chr2	66800001	67200000	102	37		chr5	88400001	88800000	30	42
chr2	96400001	96800000	83	56		chr5	49405642	49600000	30	5
chr2	120800001	121200000	86	101		chr5	62800001	63200000	30	35
chr2	146000001	146400000	55	30		chr5	92400001	92800000	50	57
chr2	127600001	128000000	68	58		chr5	96800001	97200000	30	58
chr2	130800001	131200000	20	24		chr5	121200001	121600000	88	67
chr2	132000001	132400000	51	47		chr5	134800001	135200000	80	67
chr2	125600001	126000000	23	30		chr5	103600001	104000000	30	65
chr2	154400001	154800000	74	43		chr5	160800001	161200000	67	46
chr2	176800001	177200000	81	101		chr6	5600001	6000000	57	75
chr2	180400001	180800000	70	91		chr6	49600001	50000000	111	106
chr2	188000001	188400000	72	66		chr6	65600001	66000000	30	123
chr2	219600001	220000000	88	166		chr6	68400001	68800000	30	96
chr2	154000001	154400000	80	53		chr6	80400001	80800000	116	92
chr2	194800001	195200000	64	30		chr6	81600001	82000000	30	88
chr2	211600001	212000000	69	30		chr6	92000001	92400000	45	54
chr2	213600001	214000000	106	69		chr6	98800001	99200000	30	73
chr3	18400001	18800000	60	57		chr6	106000001	106400000	30	80
chr3	38000001	38400000	67	227		chr6	160800001	161200000	145	62
chr3	42400001	42800000	61	176		chr7	51600001	52000000	30	83
chr3	64000001	64400000	70	130		chr7	93600001	94000000	41	74
chr3	14400001	14800000	96	120		chr7	115600001	116000000	83	90
chr3	74000001	74400000	64	39		chr7	128400001	128800000	158	114
chr3	96800001	97200000	95	44		chr7	113200001	113600000	48	96
chr3	151200001	151600000	112	95		chr7	140800001	141200000	51	83
chr3	94000001	94400000	94	30		chr7	154400001	154800000	114	78
chr3	126800001	127200000	75	30		chr7	155600001	156000000	37	74
chr3	145600001	146000000	91	68		chr7	158000001	158400000	85	80
chr3	163200001	163600000	100	30		chr8	800001	1200000	30	54
chr4	800001	1200000	73	116		chr8	43600001	43838887	30	5
chr4	6000001	6400000	79	139		chr8	51600001	52000000	42	112
chr4	7200001	7600000	82	94		chr8	80000001	80400000	30	121
chr4	8818204	9200000	22	30		chr8	102800001	103200000	55	106
chr4	27600001	28000000	68	30		chr8	138800001	139200000	49	113
chr4	9200001	9600000	34	33		chr8	110800001	111200000	61	106
chr4	43600001	44000000	78	30		chr8	136000001	136400000	56	78
chr4	52660118	52800000	95	73		chr8	140400001	140800000	61	105
chr4	65600001	66000000	96	57		chr8	143600001	144000000	90	88
chr4	124800001	125200000	59	53		chr9	10001	400000	0	0
chr4	146400001	146800000	76	102		chr9	400001	800000	41	42
chr4	190400001	190800000	0	0		chr9	2400001	2800000	97	111
chr4	121600001	122000000	50	81		chr9	3200001	3600000	72	110
chr4	125600001	126000000	53	45		chr9	4400001	4800000	190	115
chr5	400001	800000	0	0		chr9	6400001	6800000	30	13
chr5	4800001	5200000	128	75		chr9	7600001	8000000	73	80
chr5	9600001	10000000	112	82		chr9	10800001	11200000	30	90
chr5	54000001	54400000	83	62		chr9	13200001	13600000	68	109
chr5	88800001	89200000	58	30		chr9	16000001	16400000	30	99
chr5	109600001	110000000	70	94		chr9	21600001	22000000	89	130
chr5	124800001	125200000	63	30		chr9	22400001	22800000	83	67
chr5	119200001	119600000	53	30		chr9	27600001	28000000	39	110
chr5	148400001	148800000	84	149		chr9	29600001	30000000	30	70
chr5	151200001	151600000	64	69		chr9	30800001	31200000	30	135
chr5	160000001	160400000	51	70		chr9	31600001	32000000	30	118
chr5	176800001	177200000	121	111		chr9	32000001	32400000	57	162
chr5	169600001	170000000	74	144		chr9	33600001	34000000	182	182
chr6	13200001	13600000	103	163		chr9	34000001	34400000	108	168
chr6	2800001	3200000	120	195		chr9	35200001	35600000	114	133
chr6	15600001	16000000	96	48		chr9	36800001	37200000	154	144
chr6	63200001	63600000	131	30		chr9	37200001	37600000	119	124
chr6	146400001	146800000	70	53		chr9	39200001	39600000	30	6
chr6	170400001	170800000	71	140		chr9	800001	1200000	63	77
chr6	141200001	141600000	79	38		chr9	2000001	2400000	77	100
chr7	6400001	6800000	112	117		chr9	4000001	4400000	63	133
chr7	45200001	45600000	83	41		chr9	17600001	18000000	39	85
chr7	48800001	49200000	77	53		chr9	19600001	20000000	52	96
chr7	55200001	55600000	256	96		chr9	20800001	21200000	137	109
chr7	61054332	61200000	15	30		chr9	22000001	22400000	59	101
chr7	61600001	61917157	15	30		chr9	28000001	28400000	30	76
chr7	62000001	62400000	15	30		chr9	29200001	29600000	30	102
chr7	88400001	88800000	13	30		chr9	30400001	30800000	30	90
chr7	124000001	124400000	52	38		chr9	32400001	32800000	105	151
chr7	131600001	132000000	78	51		chr9	34400001	34800000	189	141
chr7	61967158	62000000	15	30		chr9	35600001	36000000	185	170
chr7	118400001	118800000	92	30		chr9	38400001	38800000	86	121
chr8	50400001	50800000	97	30		chr9	39600001	39974796	30	6
chr8	56000001	56400000	82	73		chr9	8000001	8400000	32	88
chr8	85600001	86000000	71	42		chr9	33200001	33600000	128	176
chr8	98000001	98400000	89	59		chr9	40800001	40940341	30	6
chr8	111200001	111600000	100	30		chr9	41200001	41365793	30	6
chr8	131200001	131600000	112	76		chr9	40990342	41200000	30	6
chr8	143200001	143600000	70	49		chr9	41415794	41600000	30	6
chr8	106800001	107200000	81	52		chr9	42000001	42400000	30	6
chr10	42354936	42400000	10	30		chr9	42400001	42613955	30	6
chr10	80000001	80400000	124	48		chr9	41600001	42000000	30	6
chr10	84400001	84800000	82	48		chr9	42663956	42800000	30	6
chr10	87600001	88000000	67	30		chr9	42800001	43200000	30	6
chr10	106400001	106800000	65	30		chr9	44000001	44400000	30	6
chr10	80400001	80800000	98	41		chr9	46000001	46400000	30	6
chr10	122400001	122800000	93	70		chr9	46800001	47060133	30	6
chr10	50000001	50400000	68	212		chr9	47160134	47200000	30	6
chr10	134400001	134800000	50	50		chr9	65467680	65600000	30	6
chr11	1200001	1600000	67	159		chr9	66400001	66800000	30	6
chr11	4400001	4800000	98	180		chr9	66000001	66400000	30	6
chr11	12800001	13200000	119	70		chr9	67207835	67366296	30	6
chr11	23600001	24000000	85	30		chr9	67516297	67600000	30	6
chr11	6000001	6400000	60	106		chr9	67600001	67987998	30	6
chr11	18800001	19200000	97	79		chr9	69200001	69600000	30	6
chr11	56800001	57200000	116	98		chr9	70400001	70506535	30	6
chr11	68800001	69200000	316	70		chr9	70556536	70735468	30	6
chr11	76800001	77200000	158	122		chr9	72400001	72800000	122	79
chr11	87200001	87600000	85	30		chr9	72800001	73200000	122	75
chr11	90400001	90800000	93	41		chr9	75600001	76000000	42	95
chr11	94400001	94800000	108	102		chr9	78800001	79200000	132	85
chr11	116400001	116800000	94	105		chr9	80000001	80400000	94	73
chr11	119600001	120000000	82	48		chr9	80800001	81200000	55	75
chr11	131600001	132000000	71	55		chr9	84000001	84400000	57	56
chr11	133200001	133600000	85	50		chr9	85200001	85600000	49	56
chr11	133600001	134000000	65	95		chr9	87200001	87600000	112	69
chr11	134800001	134946516	0	0		chr9	89600001	90000000	56	65
chr11	103600001	104000000	91	113		chr9	90400001	90800000	85	58
chr12	30000001	30400000	115	30		chr9	90800001	91200000	76	79
chr12	102800001	103200000	86	60		chr9	92400001	92800000	53	58
chr12	114400001	114800000	51	56		chr9	93600001	94000000	63	55
chr12	127600001	128000000	66	30		chr9	94400001	94800000	80	64
chr12	130800001	131200000	51	31		chr9	95600001	96000000	125	73
chr13	52000001	52400000	63	145		chr9	101200001	101600000	61	64
chr13	56000001	56400000	68	30		chr9	102000001	102400000	30	63
chr13	71600001	72000000	70	30		chr9	104400001	104800000	41	51
chr13	34400001	34800000	53	63		chr9	106400001	106800000	30	57
chr13	88400001	88800000	77	30		chr9	108400001	108800000	80	62
chr13	110000001	110400000	76	30		chr9	109600001	110000000	85	65
chr13	112800001	113200000	84	59		chr9	112400001	112800000	88	58
chr13	114425994	114639948	48	57		chr9	114400001	114800000	158	104
chr13	114739949	114800000	23	30		chr9	116800001	117200000	181	111
chr14	36800001	37200000	110	101		chr9	118800001	119200000	65	59
chr14	56000001	56400000	87	81		chr9	119600001	120000000	44	67
chr14	70400001	70800000	62	128		chr9	120800001	121200000	30	67
chr14	94800001	95200000	85	145		chr9	122000001	122400000	41	60
chr14	107200001	107289540	0	0		chr9	124000001	124400000	111	77
chr14	52400001	52800000	75	116		chr9	124800001	125200000	151	80
chr14	86800001	87200000	58	30		chr9	128000001	128400000	95	78
chr14	99600001	100000000	74	127		chr9	128400001	128800000	63	74
chr15	20000001	20400000	0	0		chr9	129200001	129600000	74	81
chr15	40000001	40400000	77	149		chr9	129600001	130000000	125	79
chr15	39600001	40000000	63	68		chr9	130400001	130800000	178	161
chr15	91600001	92000000	101	68		chr9	131600001	132000000	130	109
chr15	92800001	93200000	102	76		chr9	71200001	71600000	85	75
chr16	1200001	1600000	83	148		chr9	86800001	87200000	68	65
chr16	35200001	35285801	5	30		chr9	93200001	93600000	96	59
chr16	66400001	66800000	73	148		chr9	101600001	102000000	111	71
chr16	76400001	76800000	65	49		chr9	110800001	111200000	30	69
chr16	88800001	89200000	19	30		chr9	112000001	112400000	98	82
chr17	6400001	6800000	86	172		chr9	115200001	115600000	80	50
chr17	20000001	20400000	110	78		chr9	116000001	116400000	198	104
chr17	32800001	33200000	113	45		chr9	118400001	118800000	50	71
chr17	52000001	52400000	103	30		chr9	120400001	120800000	62	57
chr17	55600001	56000000	187	102		chr9	122400001	122800000	30	62
chr17	79600001	79709049	76	90		chr9	124400001	124800000	90	80
chr17	79759050	80000000	97	73		chr9	126800001	127200000	103	93
chr18	13200001	13600000	103	61		chr9	127600001	128000000	122	87
chr18	26400001	26800000	110	30		chr9	128800001	129200000	94	65
chr19	800001	1200000	155	213		chr9	130000001	130400000	127	118
chr19	24400001	24631782	6	30		chr9	130800001	131200000	186	165
chr19	27731783	28000000	6	30		chr9	132800001	133073060	88	56
chr19	32000001	32400000	167	47		chr9	83600001	84000000	30	64
chr20	1600001	2000000	111	117		chr9	92000001	92400000	93	99
chr20	7600001	8000000	92	60		chr9	100400001	100800000	87	74
chr20	17200001	17600000	151	117		chr9	117200001	117600000	108	70
chr20	9200001	9600000	117	88		chr9	133223061	133600000	130	76
chr20	18800001	19200000	88	55		chr9	133600001	134000000	129	100
chr20	22800001	23200000	91	61		chr9	136400001	136800000	98	76
chr20	24800001	25200000	120	115		chr9	136800001	137041193	88	64
chr20	36800001	37200000	125	100		chr9	136000001	136400000	141	108
chr20	60400001	60800000	163	125		chr9	137091194	137200000	35	47
chr20	56400001	56800000	124	52		chr9	137600001	138000000	94	64
chr20	57600001	58000000	122	89		chr9	138000001	138400000	85	57
chr20	62800001	62965520	0	0		chr9	137200001	137600000	91	84
chr21	9411194	9595548	0	0		chr9	140000001	140400000	103	118
chr21	15200001	15600000	60	79		chr9	140800001	141153431	49	64
chr21	18000001	18400000	132	30		chr9	140400001	140800000	178	85
chr21	38800001	39200000	93	56		chr10	58000001	58400000	46	90
chr21	31200001	31600000	73	76		chr10	92800001	93200000	127	58
chr21	40800001	41200000	94	118		chr10	124000001	124400000	182	97
chr21	46000001	46400000	97	374		chr10	128000001	128400000	65	88
chr21	46800001	47200000	56	36		chr10	59600001	60000000	44	74
chr22	46000001	46400000	112	119		chr10	90000001	90400000	110	54
						chr10	110000001	110400000	30	55
						chr10	130800001	131200000	30	62
						chr11	2400001	2800000	112	73
						chr11	19200001	19600000	151	82
						chr11	50400001	50783853	30	7
						chr11	17600001	18000000	81	71
						chr11	51090854	51200000	30	7
						chr11	99200001	99600000	45	110
						chr11	104400001	104800000	41	76
						chr11	115600001	116000000	43	73
						chr12	60001	400000	0	0
						chr12	42000001	42400000	30	94
						chr12	101200001	101600000	57	73
						chr12	74400001	74800000	55	133
						chr12	131600001	132000000	67	98
						chr13	72400001	72800000	48	98
						chr13	61600001	62000000	57	56
						chr13	102800001	103200000	94	77
						chr13	113600001	114000000	126	81
						chr14	72400001	72800000	30	55
						chr14	103200001	103600000	127	116
						chr15	38800001	39200000	66	55
						chr15	48000001	48400000	81	58
						chr15	82800001	82829645	30	28
						chr15	58400001	58800000	63	72
						chr15	82879646	83200000	37	35
						chr16	26000001	26400000	67	81
						chr16	49600001	50000000	51	96
						chr16	50800001	51200000	58	77
						chr16	80400001	80800000	64	63
						chr17	77200001	77600000	43	148
						chr17	80800001	81195210	65	56
						chr18	36000001	36400000	30	70
						chr18	73600001	74000000	53	68
						chr18	76400001	76800000	48	75
						chr18	77200001	77600000	0	0
						chr18	66800001	67200000	53	70
						chr19	28000001	28400000	60	147
						chr20	16800001	17200000	30	109
						chr20	49600001	50000000	47	160
						chr20	59200001	59600000	30	110
						chr20	58400001	58800000	127	111
						chr22	16400001	16697850	0	0

## Sheet: Glioma 2
Table S6.7 Copy number variation sites in Glioma 2
CNV-Gain						CNV-Loss
Chr	Start	End	No. of CNV gains in TCGA that overlap with this CNV	No. of CNV losses in TCGA that overlap with this CNV		Chr	Start	End	No. of CNV losses in TCGA that overlap with this CNV	No. of CNV gains in TCGA that overlap with this CNV
chr1	1200001	1600000	0	0		chr1	2400001	2800000	0	0
chr1	9600001	10000000	104	175		chr1	3200001	3600000	222	95
chr1	10000001	10400000	100	188		chr1	2800001	3200000	0	0
chr1	21200001	21600000	97	131		chr1	4000001	4400000	50	84
chr1	28400001	28800000	94	184		chr1	5200001	5600000	30	56
chr1	22000001	22400000	109	154		chr1	7200001	7600000	30	62
chr1	28000001	28400000	95	233		chr1	18400001	18800000	74	77
chr1	29200001	29600000	74	162		chr1	22800001	23200000	240	87
chr1	24800001	25200000	99	198		chr1	30028083	30400000	30	73
chr1	32800001	33200000	136	132		chr1	30800001	31200000	47	84
chr1	36000001	36400000	103	162		chr1	42000001	42400000	71	96
chr1	38000001	38400000	106	148		chr1	48000001	48400000	48	86
chr1	40400001	40800000	131	115		chr1	176800001	177200000	95	89
chr1	45600001	46000000	112	125		chr1	181600001	182000000	50	68
chr1	46400001	46800000	100	59		chr1	157200001	157600000	48	110
chr1	52000001	52400000	84	124		chr1	206482222	206800000	111	106
chr1	65200001	65600000	88	98		chr1	208400001	208800000	49	78
chr1	65600001	66000000	76	122		chr1	228400001	228800000	45	51
chr1	67200001	67600000	78	170		chr2	400001	800000	63	67
chr1	70400001	70800000	50	77		chr2	800001	1200000	30	18
chr1	104400001	104800000	77	49		chr2	2800001	3200000	39	63
chr1	35600001	36000000	116	86		chr2	8400001	8800000	52	70
chr1	37600001	38000000	87	76		chr2	6000001	6400000	80	50
chr1	40800001	41200000	117	125		chr2	16800001	17200000	48	64
chr1	46000001	46400000	135	151		chr2	18000001	18400000	62	81
chr1	51200001	51600000	71	80		chr2	23600001	24000000	55	72
chr1	53200001	53600000	93	146		chr2	45200001	45600000	59	75
chr1	78400001	78800000	73	112		chr2	89600001	89630436	30	12
chr1	82800001	83200000	60	30		chr2	72000001	72400000	52	50
chr1	93200001	93600000	61	142		chr2	89830437	90000000	30	12
chr1	114000001	114400000	94	102		chr2	96000001	96400000	54	44
chr1	145600001	146000000	4	30		chr2	102800001	103200000	122	88
chr1	147600001	148000000	4	30		chr2	105200001	105600000	56	77
chr1	149200001	149600000	4	30		chr2	119600001	120000000	75	70
chr1	150000001	150400000	160	110		chr2	120000001	120400000	101	85
chr1	150400001	150800000	157	115		chr2	121200001	121600000	62	85
chr1	155200001	155600000	224	190		chr2	129200001	129600000	30	71
chr1	155600001	156000000	228	118		chr2	121600001	122000000	54	75
chr1	160800001	161200000	136	152		chr2	239600001	239801978	35	45
chr1	173600001	174000000	90	155		chr2	238000001	238400000	104	58
chr1	194400001	194800000	73	30		chr2	239831979	240000000	30	26
chr1	199600001	200000000	65	43		chr2	240400001	240784132	56	57
chr1	203600001	204000000	160	124		chr2	240000001	240400000	199	56
chr1	169600001	170000000	106	116		chr2	241200001	241600000	158	66
chr1	174000001	174400000	130	35		chr2	241600001	242000000	123	62
chr1	179200001	179600000	72	125		chr2	242800001	243189373	0	0
chr1	191600001	192000000	95	30		chr2	240809133	241200000	146	63
chr1	150800001	151200000	156	148		chr3	8400001	8800000	129	106
chr1	192800001	193200000	133	137		chr3	8800001	9200000	79	121
chr1	225600001	226000000	121	86		chr3	10800001	11200000	104	77
chr1	235200001	235600000	125	151		chr3	34000001	34400000	30	62
chr1	236400001	236800000	91	125		chr3	50400001	50800000	162	100
chr1	244800001	245200000	95	80		chr3	64000001	64400000	130	70
chr1	220000001	220400000	73	226		chr3	64400001	64800000	95	55
chr1	224000001	224400000	101	74		chr3	10400001	10800000	92	91
chr1	227200001	227600000	68	48		chr3	38400001	38800000	123	72
chr1	229600001	230000000	97	87		chr3	40800001	41200000	30	71
chr1	240800001	241200000	92	42		chr3	59600001	60000000	37	64
chr2	24400001	24800000	87	76		chr3	72000001	72400000	56	73
chr2	28800001	29200000	94	58		chr3	126000001	126400000	147	63
chr2	32000001	32400000	71	93		chr3	126400001	126800000	75	65
chr2	37200001	37600000	68	179		chr3	139600001	140000000	43	75
chr2	38800001	39200000	90	169		chr3	132800001	133200000	71	80
chr2	43600001	44000000	101	100		chr3	140400001	140800000	59	81
chr2	54000001	54400000	63	145		chr3	156000001	156400000	75	77
chr2	55600001	56000000	76	80		chr3	125600001	126000000	117	84
chr2	65200001	65600000	102	93		chr4	3200001	3600000	144	120
chr2	69600001	70000000	119	130		chr4	3600001	4000000	52	80
chr2	74000001	74400000	95	98		chr4	6400001	6800000	134	119
chr2	26000001	26400000	93	93		chr4	6000001	6400000	139	79
chr2	27200001	27600000	88	168		chr4	7200001	7600000	94	82
chr2	32400001	32800000	68	72		chr4	8000001	8400000	115	84
chr2	55200001	55600000	73	100		chr4	49200001	49338941	30	8
chr2	61600001	62000000	82	96		chr4	49488942	49600000	30	8
chr2	86800001	87200000	76	121		chr4	79200001	79600000	99	83
chr2	88000001	88400000	56	80		chr4	190400001	190800000	0	0
chr2	107600001	108000000	76	30		chr4	190800001	191044276	0	0
chr2	109200001	109600000	67	95		chr5	10001	400000	0	0
chr2	99600001	100000000	69	86		chr5	400001	800000	0	0
chr2	116800001	117200000	66	30		chr5	1200001	1600000	94	176
chr2	122000001	122400000	85	86		chr5	33600001	34000000	70	103
chr2	135600001	136000000	69	114		chr5	800001	1200000	65	72
chr2	139600001	140000000	61	59		chr5	2000001	2400000	30	128
chr2	156400001	156800000	65	30		chr5	61200001	61600000	42	66
chr2	158400001	158800000	74	65		chr5	65600001	66000000	45	65
chr2	170400001	170800000	73	138		chr5	67600001	68000000	30	73
chr2	172400001	172800000	75	86		chr5	60800001	61200000	66	77
chr2	190400001	190800000	113	127		chr5	73200001	73600000	47	73
chr2	195200001	195600000	72	30		chr5	132400001	132800000	106	61
chr2	198800001	199200000	76	49		chr5	134400001	134800000	101	68
chr2	203600001	204000000	74	104		chr5	136800001	137200000	133	68
chr2	204000001	204400000	87	91		chr5	151200001	151600000	69	64
chr2	206800001	207200000	88	120		chr5	150800001	151200000	115	72
chr2	178000001	178400000	173	97		chr5	167200001	167600000	30	69
chr2	190800001	191200000	106	124		chr5	168000001	168400000	103	97
chr2	203200001	203600000	79	70		chr5	172800001	173200000	66	97
chr2	216800001	217200000	70	156		chr6	33600001	34000000	106	119
chr3	20000001	20400000	65	146		chr6	40400001	40800000	41	113
chr3	21200001	21600000	48	62		chr6	45600001	46000000	65	81
chr3	32800001	33200000	71	142		chr6	166000001	166400000	92	66
chr3	33600001	34000000	54	95		chr6	168400001	168800000	30	16
chr3	47200001	47600000	119	139		chr6	169200001	169600000	30	44
chr3	47600001	48000000	122	123		chr6	170400001	170800000	140	71
chr3	50800001	51200000	59	30		chr6	112000001	112400000	105	83
chr3	58800001	59200000	45	52		chr6	168800001	169200000	64	59
chr3	27200001	27600000	56	87		chr7	10001	400000	0	0
chr3	32400001	32800000	84	111		chr7	3600001	4000000	30	59
chr3	34400001	34800000	47	30		chr7	22400001	22800000	76	91
chr3	39600001	40000000	58	45		chr7	33600001	34000000	54	91
chr3	49200001	49600000	115	254		chr7	36800001	37200000	61	80
chr3	53200001	53600000	108	97		chr7	45200001	45600000	41	83
chr3	57600001	58000000	89	99		chr7	131600001	132000000	51	78
chr3	87600001	88000000	95	30		chr7	140800001	141200000	51	83
chr3	100000001	100400000	76	103		chr7	143200001	143600000	30	30
chr3	106400001	106800000	80	30		chr7	151200001	151600000	120	89
chr3	121200001	121600000	53	84		chr7	154400001	154800000	114	78
chr3	122000001	122400000	77	178		chr7	155600001	156000000	37	74
chr3	136400001	136800000	100	101		chr7	157200001	157600000	85	108
chr3	152400001	152800000	81	41		chr7	158000001	158400000	85	80
chr3	160000001	160400000	97	142		chr8	1200001	1600000	74	100
chr3	165200001	165600000	85	36		chr8	800001	1200000	30	54
chr3	176800001	177200000	105	39		chr8	7200001	7474649	30	13
chr3	180400001	180800000	115	62		chr8	10000001	10400000	47	32
chr3	181600001	182000000	103	30		chr8	7524650	7600000	30	13
chr3	112000001	112400000	96	112		chr8	10400001	10800000	205	64
chr3	138400001	138800000	89	85		chr8	21200001	21600000	40	70
chr3	160400001	160800000	83	73		chr8	22400001	22800000	217	77
chr3	108800001	109200000	50	63		chr8	36800001	37200000	30	245
chr3	196400001	196800000	17	30		chr8	37200001	37600000	61	250
chr3	197600001	197962430	0	0		chr8	47200001	47600000	32	116
chr4	2400001	2800000	122	127		chr8	46838888	47200000	30	5
chr4	17600001	18000000	77	144		chr8	56000001	56400000	73	82
chr4	32400001	32800000	65	30		chr8	86400001	86576451	34	52
chr4	38800001	39200000	74	130		chr8	86726452	86800000	30	15
chr4	39200001	39600000	91	116		chr8	102800001	103200000	55	106
chr4	40000001	40296396	70	69		chr8	142800001	143200000	30	15
chr4	39600001	40000000	91	93		chr8	143200001	143600000	49	70
chr4	40297097	40400000	56	47		chr8	132800001	133200000	85	114
chr4	46000001	46400000	73	69		chr8	143600001	144000000	90	88
chr4	49600001	49660117	8	30		chr8	142400001	142800000	30	15
chr4	56000001	56400000	138	60		chr9	2400001	2800000	97	111
chr4	68400001	68800000	79	102		chr9	38000001	38400000	59	89
chr4	71600001	72000000	83	105		chr9	4000001	4400000	63	133
chr4	69200001	69600000	35	44		chr9	87200001	87600000	112	69
chr4	71200001	71600000	92	144		chr9	92400001	92800000	53	58
chr4	104000001	104400000	45	62		chr9	116800001	117200000	181	111
chr4	107200001	107600000	66	82		chr9	128800001	129200000	94	65
chr4	111200001	111600000	51	70		chr9	92000001	92400000	93	99
chr4	113600001	114000000	58	70		chr9	136400001	136800000	98	76
chr4	117600001	118000000	53	30		chr9	137600001	138000000	94	64
chr4	121200001	121600000	50	30		chr9	138400001	138800000	105	81
chr4	128400001	128800000	53	83		chr10	400001	800000	60	96
chr4	140000001	140400000	88	119		chr10	1200001	1600000	72	91
chr4	141600001	142000000	62	56		chr10	6800001	7200000	55	104
chr4	153200001	153600000	67	126		chr10	44400001	44800000	52	86
chr4	176800001	177200000	59	127		chr10	44000001	44400000	139	106
chr4	186000001	186400000	44	111		chr10	49600001	50000000	152	85
chr4	188800001	189200000	0	0		chr10	72800001	73200000	131	90
chr4	76400001	76800000	88	110		chr10	80000001	80400000	48	124
chr4	88000001	88400000	62	135		chr10	80800001	81200000	102	91
chr4	88800001	89200000	58	103		chr10	87600001	88000000	30	67
chr4	120400001	120800000	57	68		chr10	105200001	105600000	135	79
chr4	128800001	129200000	54	138		chr10	106400001	106800000	30	65
chr4	139200001	139600000	57	30		chr10	107200001	107600000	30	55
chr5	12000001	12400000	123	30		chr10	124000001	124400000	182	97
chr5	16800001	17200000	111	54		chr10	125200001	125600000	68	62
chr5	21600001	22000000	115	42		chr10	73200001	73600000	174	112
chr5	24400001	24800000	128	63		chr10	50000001	50400000	212	68
chr5	26800001	27200000	112	56		chr10	125600001	126000000	88	67
chr5	36800001	37200000	138	79		chr10	129200001	129600000	79	73
chr5	37200001	37600000	103	70		chr10	132400001	132800000	30	17
chr5	28000001	28400000	109	30		chr10	133200001	133600000	30	19
chr5	29200001	29600000	130	30		chr10	133600001	134000000	109	85
chr5	40800001	41200000	116	84		chr10	134400001	134800000	50	50
chr5	52800001	53200000	105	77		chr10	128800001	129200000	80	81
chr5	67200001	67600000	70	68		chr10	130000001	130400000	30	67
chr5	68400001	68800000	65	188		chr10	130800001	131200000	30	62
chr5	68800001	69200000	16	30		chr10	132000001	132400000	33	48
chr5	70400001	70800000	59	75		chr10	132800001	133200000	75	49
chr5	74000001	74400000	60	150		chr11	2400001	2800000	112	73
chr5	90400001	90800000	71	83		chr11	3200001	3600000	99	68
chr5	54400001	54800000	86	190		chr11	44400001	44800000	70	89
chr5	69200001	69600000	16	30		chr11	2000001	2400000	125	201
chr5	70000001	70400000	16	30		chr11	11200001	11600000	87	95
chr5	78400001	78800000	53	82		chr11	13600001	14000000	70	132
chr5	79600001	80000000	61	141		chr11	17600001	18000000	81	71
chr5	93600001	94000000	72	64		chr11	44800001	45200000	93	104
chr5	126000001	126400000	75	108		chr11	68800001	69200000	70	316
chr5	128400001	128800000	65	102		chr11	78800001	79200000	67	147
chr5	129200001	129600000	56	50		chr11	94400001	94800000	102	108
chr5	130400001	130800000	66	130		chr11	115600001	116000000	43	73
chr5	132000001	132400000	86	170		chr11	117600001	118000000	220	99
chr5	136000001	136400000	59	55		chr11	119600001	120000000	48	82
chr5	138400001	138787073	100	121		chr11	126400001	126800000	30	93
chr5	125600001	126000000	81	150		chr11	128000001	128400000	72	82
chr5	134000001	134400000	72	222		chr11	128400001	128800000	194	71
chr5	154000001	154400000	81	134		chr11	131600001	132000000	55	71
chr5	162800001	163200000	72	80		chr11	133200001	133600000	50	85
chr5	170400001	170800000	64	59		chr11	116000001	116400000	30	68
chr5	162400001	162800000	52	30		chr11	130800001	131200000	30	64
chr5	159200001	159600000	60	86		chr12	60001	400000	0	0
chr6	17200001	17600000	100	87		chr12	3200001	3600000	78	129
chr6	18000001	18400000	185	125		chr12	34400001	34800000	30	7
chr6	20400001	20800000	133	55		chr12	52800001	53200000	111	149
chr6	21600001	22000000	99	48		chr12	114400001	114800000	56	51
chr6	25200001	25600000	77	65		chr12	126400001	126800000	56	79
chr6	26800001	27200000	85	89		chr12	131600001	132000000	67	98
chr6	27600001	28000000	88	83		chr12	127600001	128000000	30	66
chr6	28800001	29200000	80	69		chr12	132806993	133200000	56	55
chr6	42400001	42800000	144	110		chr13	19200001	19600000	54	54
chr6	7200001	7600000	96	152		chr13	110400001	110800000	53	80
chr6	13600001	14000000	97	109		chr13	110000001	110400000	30	76
chr6	26000001	26400000	145	192		chr13	112000001	112353994	30	82
chr6	27200001	27600000	63	69		chr13	112503995	112800000	43	67
chr6	30400001	30800000	133	98		chr13	114425994	114639948	57	48
chr6	35600001	36000000	114	136		chr13	114739949	114800000	30	23
chr6	42800001	43200000	192	187		chr13	114800001	115109878	46	77
chr6	67600001	68000000	122	30		chr14	36800001	37200000	101	110
chr6	74000001	74400000	97	114		chr14	66400001	66800000	30	71
chr6	90400001	90800000	71	95		chr14	99200001	99600000	30	54
chr6	85600001	86000000	60	30		chr14	100800001	101200000	124	83
chr6	97600001	98000000	66	72		chr14	101200001	101600000	170	71
chr6	100800001	101200000	98	67		chr14	104400001	104800000	89	98
chr6	101200001	101600000	75	56		chr14	106000001	106400000	0	0
chr6	139600001	140000000	82	61		chr14	107200001	107289540	0	0
chr6	151200001	151600000	96	86		chr14	98400001	98800000	47	55
chr6	105600001	106000000	90	90		chr14	101600001	102000000	30	68
chr6	134000001	134400000	85	110		chr14	104800001	105200000	50	73
chr7	4800001	5200000	81	169		chr15	25200001	25600000	198	68
chr7	5600001	6000000	88	70		chr15	38800001	39200000	66	55
chr7	6400001	6800000	112	117		chr15	71600001	72000000	30	158
chr7	10800001	11200000	80	80		chr15	74000001	74400000	144	138
chr7	23200001	23600000	113	125		chr15	77600001	78000000	89	86
chr7	23600001	24000000	84	87		chr15	78000001	78400000	97	89
chr7	27600001	28000000	88	71		chr15	48000001	48400000	81	58
chr7	40000001	40400000	116	62		chr15	70000001	70400000	77	81
chr7	6000001	6400000	107	108		chr15	82800001	82829645	30	28
chr7	39600001	40000000	95	109		chr15	58400001	58800000	63	72
chr7	56000001	56400000	156	85		chr15	82879646	83200000	37	35
chr7	64000001	64400000	115	81		chr15	96800001	97200000	50	84
chr7	64400001	64800000	70	55		chr15	88000001	88400000	58	76
chr7	66400001	66800000	89	102		chr16	5200001	5600000	30	93
chr7	71600001	72000000	81	64		chr16	55600001	56000000	195	75
chr7	72400001	72800000	75	62		chr16	56000001	56400000	145	68
chr7	74000001	74400000	123	95		chr16	80000001	80400000	30	50
chr7	74800001	75200000	73	76		chr16	82400001	82800000	39	57
chr7	98800001	99200000	130	125		chr16	85200001	85600000	54	106
chr7	101200001	101600000	76	74		chr16	49200001	49600000	77	90
chr7	103200001	103600000	95	30		chr16	88000001	88389383	65	73
chr7	138000001	138400000	86	79		chr17	32800001	33200000	45	113
chr7	64800001	65200000	46	39		chr17	32400001	32800000	30	14
chr7	74400001	74800000	36	40		chr17	77200001	77600000	43	148
chr7	81600001	82000000	83	30		chr17	80800001	81195210	65	56
chr7	82800001	83200000	96	42		chr18	8000001	8400000	44	104
chr7	98400001	98800000	87	73		chr18	34800001	35200000	66	77
chr7	99600001	100000000	137	117		chr18	44800001	45200000	30	75
chr7	104800001	105200000	89	65		chr18	46000001	46400000	103	120
chr7	106800001	107200000	84	127		chr18	59200001	59600000	53	63
chr7	130800001	131200000	100	83		chr18	76400001	76800000	48	75
chr7	75200001	75600000	98	113		chr18	77200001	77600000	0	0
chr7	146400001	146800000	72	30		chr19	31200001	31600000	30	225
chr7	148400001	148800000	104	98		chr20	1200001	1600000	174	75
chr7	143600001	144000000	91	80		chr20	19200001	19600000	58	82
chr7	152000001	152400000	106	87		chr20	23600001	24000000	88	105
chr7	156400001	156800000	95	109		chr20	800001	1200000	95	70
chr8	35200001	35600000	219	30		chr20	22800001	23200000	61	91
chr8	38000001	38400000	321	201		chr20	24800001	25200000	115	120
chr8	38800001	39200000	231	132		chr20	38800001	39200000	30	99
chr8	42000001	42400000	290	169		chr20	39200001	39600000	45	102
chr8	39600001	40000000	244	91		chr20	40400001	40800000	47	99
chr8	64000001	64400000	105	45		chr20	59200001	59600000	30	110
chr8	68000001	68400000	80	69		chr20	60000001	60400000	64	113
chr8	71200001	71600000	89	78		chr20	51200001	51600000	38	142
chr8	74400001	74800000	103	86		chr20	56400001	56800000	52	124
chr8	91600001	92000000	100	91		chr20	57600001	58000000	89	122
chr8	93600001	94000000	98	62		chr20	58400001	58800000	127	111
chr8	95600001	96000000	142	100		chr20	61600001	62000000	89	113
chr8	98400001	98800000	131	57		chr21	39200001	39600000	89	80
chr8	105600001	106000000	123	43		chr21	42800001	42955559	71	81
chr9	6400001	6800000	13	30		chr21	46400001	46800000	109	82
chr9	16800001	17200000	102	58		chr21	47200001	47600000	136	103
chr9	17200001	17600000	93	83		chr21	43005560	43200000	69	79
chr9	19200001	19600000	114	119		chr21	46800001	47200000	36	56
chr9	23600001	24000000	75	57		chr22	19600001	20000000	30	6
chr9	36000001	36400000	185	130		chr22	27600001	28000000	30	83
chr9	38800001	39200000	6	30		chr22	40000001	40400000	88	99
chr9	39200001	39600000	6	30		chr22	43600001	44000000	80	79
chr9	36400001	36800000	136	67		chr22	48800001	49200000	110	108
chr9	40024797	40400000	6	30		chr22	49200001	49600000	49	45
chr9	40800001	40940341	6	30
chr9	40990342	41200000	6	30
chr9	42000001	42400000	6	30
chr9	65600001	65918360	6	30
chr9	65968361	66000000	6	30
chr9	66000001	66400000	6	30
chr9	98000001	98400000	75	129
chr9	99200001	99600000	67	112
chr9	102800001	103200000	58	90
chr9	103200001	103600000	55	94
chr9	128000001	128400000	78	95
chr9	131200001	131600000	130	151
chr9	95200001	95600000	59	85
chr9	104800001	105200000	98	30
chr9	110000001	110400000	71	56
chr9	114000001	114400000	95	128
chr9	127600001	128000000	87	122
chr9	134000001	134400000	117	167
chr10	12000001	12400000	105	113
chr10	21600001	22000000	102	76
chr10	17600001	18000000	45	86
chr10	18800001	19200000	84	96
chr10	36400001	36800000	95	30
chr10	38400001	38800000	86	86
chr10	47200001	47429169	15	29
chr10	47529170	47600000	15	29
chr10	48800001	49095536	15	30
chr10	49195537	49200000	15	30
chr10	51600001	52000000	13	30
chr10	70400001	70800000	117	147
chr10	74000001	74400000	125	120
chr10	75600001	76000000	129	133
chr10	94400001	94800000	51	74
chr10	96000001	96400000	72	164
chr10	98800001	99200000	75	239
chr10	51200001	51600000	51	58
chr10	64800001	65200000	71	88
chr10	70000001	70400000	77	145
chr10	94000001	94400000	34	82
chr10	104800001	105200000	74	133
chr11	400001	800000	132	186
chr11	4800001	5200000	75	117
chr11	5600001	6000000	68	176
chr11	18000001	18400000	67	185
chr11	18400001	18800000	80	152
chr11	32800001	33200000	120	153
chr11	47200001	47600000	160	215
chr11	47600001	48000000	149	116
chr11	9200001	9600000	79	168
chr11	22000001	22400000	87	71
chr11	22800001	23200000	84	78
chr11	42800001	43200000	92	30
chr11	48000001	48400000	114	128
chr11	50000001	50400000	83	53
chr11	77600001	78000000	187	128
chr11	73200001	73600000	187	119
chr11	82800001	83200000	114	101
chr11	85600001	86000000	122	76
chr11	90000001	90400000	87	46
chr11	107200001	107600000	82	139
chr11	113600001	114000000	63	179
chr11	116800001	117200000	93	199
chr11	118000001	118400000	133	257
chr11	129200001	129600000	73	51
chr11	129600001	130000000	103	158
chr11	101600001	102000000	123	110
chr11	108000001	108400000	58	154
chr12	1200001	1600000	63	43
chr12	2800001	3200000	131	133
chr12	7600001	8000000	97	94
chr12	10000001	10400000	89	193
chr12	19200001	19600000	98	91
chr12	14400001	14800000	97	83
chr12	8000001	8400000	75	99
chr12	48800001	49200000	119	215
chr12	50400001	50800000	130	175
chr12	50800001	51200000	132	97
chr12	53600001	54000000	165	180
chr12	63200001	63600000	151	66
chr12	98800001	99200000	126	178
chr12	104400001	104800000	90	126
chr12	46000001	46400000	119	91
chr12	49200001	49600000	136	121
chr12	51200001	51600000	120	159
chr12	57600001	58000000	239	130
chr12	63600001	64000000	135	34
chr12	96400001	96800000	100	71
chr12	108800001	109200000	94	142
chr12	110400001	110800000	112	101
chr12	120800001	121200000	111	207
chr12	112000001	112400000	85	117
chr12	118400001	118800000	79	122
chr12	120400001	120800000	114	194
chr12	121600001	122000000	104	139
chr12	122400001	122530623	47	83
chr12	122800001	123200000	90	158
chr12	123200001	123600000	145	241
chr12	122580624	122800000	78	123
chr12	133200001	133600000	0	0
chr13	20000001	20400000	49	49
chr13	20400001	20800000	78	109
chr13	21200001	21600000	83	119
chr13	23600001	24000000	88	76
chr13	41200001	41600000	62	224
chr13	45600001	46000000	65	163
chr13	49600001	50000000	62	143
chr13	57200001	57600000	69	30
chr13	65200001	65600000	81	30
chr13	73600001	74000000	257	46
chr13	77600001	78000000	61	67
chr13	80800001	81200000	77	48
chr13	82800001	83200000	75	30
chr13	50000001	50400000	71	198
chr13	107200001	107600000	73	40
chr13	92000001	92400000	77	61
chr13	100400001	100800000	81	87
chr14	21600001	22000000	162	186
chr14	34800001	35200000	174	95
chr14	35200001	35600000	99	102
chr14	40000001	40400000	98	30
chr14	50800001	51200000	87	116
chr14	64000001	64400000	72	94
chr14	73600001	74000000	95	154
chr14	74000001	74400000	99	185
chr14	102800001	103200000	94	143
chr14	104000001	104400000	117	185
chr14	19000001	19200000	0	0
chr14	22000001	22400000	64	61
chr14	29200001	29600000	92	59
chr14	31200001	31600000	85	152
chr14	32400001	32800000	94	75
chr14	53200001	53600000	72	84
chr14	74400001	74800000	90	156
chr14	88000001	88400000	59	43
chr14	88800001	89200000	66	141
chr14	33200001	33600000	124	56
chr14	50000001	50400000	125	149
chr14	75200001	75600000	92	175
chr14	83600001	84000000	63	30
chr14	92000001	92400000	75	123
chr15	23200001	23514853	0	0
chr15	23564854	23600000	0	0
chr15	28400001	28800000	46	40
chr15	28800001	29159443	12	30
chr15	35200001	35600000	65	70
chr15	39200001	39600000	56	45
chr15	43200001	43600000	75	160
chr15	44400001	44800000	65	72
chr15	50800001	51200000	88	93
chr15	34400001	34800000	52	175
chr15	41600001	42000000	67	200
chr15	83600001	84000000	74	129
chr15	85600001	86000000	69	56
chr15	93200001	93600000	137	110
chr16	400001	800000	97	81
chr16	1200001	1600000	83	148
chr16	3200001	3600000	104	225
chr16	28400001	28800000	64	86
chr16	2000001	2400000	121	178
chr16	2800001	3200000	145	184
chr16	18800001	19200000	129	110
chr16	30400001	30800000	134	133
chr16	69600001	70000000	110	164
chr16	71600001	72000000	88	191
chr16	74800001	75200000	105	118
chr16	80800001	81200000	63	153
chr16	46800001	47200000	98	108
chr16	69200001	69600000	133	123
chr16	70000001	70400000	91	80
chr16	89600001	90000000	0	0
chr16	90000001	90294753	0	0
chr17	2400001	2800000	98	99
chr17	4800001	5200000	106	200
chr17	7600001	8000000	100	171
chr17	13200001	13600000	57	91
chr17	16000001	16400000	81	190
chr17	18400001	18800000	91	105
chr17	2800001	3200000	61	79
chr17	4000001	4400000	82	126
chr17	15600001	16000000	60	134
chr17	19600001	20000000	136	151
chr17	27600001	28000000	212	126
chr17	30000001	30400000	136	89
chr17	28000001	28400000	152	59
chr17	33200001	33600000	138	216
chr17	36800001	37200000	210	165
chr17	41200001	41600000	150	105
chr17	42400001	42800000	96	120
chr17	44400001	44800000	8	26
chr17	48800001	49200000	209	88
chr17	51600001	52000000	119	47
chr17	56800001	57200000	113	88
chr17	57200001	57600000	125	156
chr17	58000001	58400000	199	168
chr17	60000001	60400000	124	81
chr17	60400001	60800000	130	119
chr17	62400001	62800000	156	120
chr17	65600001	66000000	153	111
chr17	35600001	36000000	190	211
chr17	46000001	46400000	215	147
chr17	62800001	63200000	147	95
chr17	79600001	79709049	76	90
chr17	58400001	58800000	137	118
chr17	79759050	80000000	97	73
chr18	12800001	13200000	94	92
chr18	9200001	9600000	95	88
chr18	19200001	19600000	168	98
chr18	33600001	34000000	105	120
chr18	20800001	21200000	160	108
chr18	62000001	62400000	64	53
chr19	400001	800000	96	135
chr19	1200001	1600000	137	197
chr19	1600001	2000000	98	136
chr19	3200001	3600000	138	158
chr19	3600001	4000000	103	214
chr19	4400001	4800000	74	112
chr19	6800001	7200000	95	82
chr19	800001	1200000	155	213
chr19	2000001	2400000	126	177
chr19	4000001	4400000	121	171
chr19	9600001	10000000	156	149
chr19	12000001	12400000	162	160
chr19	21200001	21600000	145	110
chr19	23200001	23600000	143	69
chr19	11200001	11600000	187	201
chr19	12400001	12800000	163	131
chr19	13600001	14000000	185	82
chr19	32800001	33200000	197	140
chr19	36800001	37200000	188	184
chr19	39200001	39600000	203	144
chr19	40000001	40400000	178	123
chr19	45600001	46000000	145	144
chr19	52800001	53200000	97	165
chr19	53600001	54000000	70	104
chr19	55600001	56000000	133	173
chr19	58000001	58400000	131	158
chr19	34400001	34800000	181	61
chr19	46800001	47200000	138	181
chr19	55200001	55600000	116	143
chr19	57600001	58000000	138	176
chr20	18000001	18400000	110	113
chr20	33600001	34000000	160	98
chr20	42000001	42400000	114	121
chr20	47600001	48000000	174	111
chr20	50400001	50800000	144	60
chr20	52000001	52400000	182	61
chr20	44000001	44400000	136	134
chr20	62400001	62800000	0	0
chr21	30000001	30400000	98	87
chr21	32800001	33200000	109	81
chr21	34800001	35200000	132	120
chr21	37200001	37600000	91	73
chr21	22800001	23200000	112	72
chr21	37600001	38000000	98	141
chr22	28800001	29200000	105	87
chr22	41200001	41600000	151	179

## Sheet: Glioma 3
Table S6.8 Copy number variation sites in Glioma 3
CNV-Gain						CNV-Loss
Chr	Start	End	No. of CNV gains in TCGA that overlap with this CNV	No. of CNV losses in TCGA that overlap with this CNV		Chr	Start	End	No. of CNV losses in TCGA that overlap with this CNV	No. of CNV gains in TCGA that overlap with this CNV
chr1	2800001	3200000	0	0		chr1	12800001	13200000	56	36
chr1	4000001	4400000	84	50		chr1	13200001	13219912	30	17
chr1	29600001	29878082	64	41		chr1	13319913	13600000	30	17
chr1	22800001	23200000	87	240		chr1	24800001	25200000	198	99
chr1	37200001	37600000	94	71		chr1	48800001	49200000	65	83
chr1	66400001	66800000	88	73		chr1	111600001	112000000	207	96
chr1	71600001	72000000	55	59		chr1	30400001	30800000	30	67
chr1	104000001	104400000	57	39		chr1	35600001	36000000	86	116
chr1	118000001	118400000	107	61		chr1	37600001	38000000	76	87
chr1	48000001	48400000	86	48		chr1	74400001	74800000	92	66
chr1	60800001	61200000	78	30		chr1	180400001	180800000	77	171
chr1	64800001	65200000	66	120		chr1	181600001	182000000	50	68
chr1	110000001	110400000	94	160		chr1	152000001	152400000	100	151
chr1	117200001	117600000	107	122		chr1	165600001	166000000	119	119
chr1	176800001	177200000	89	95		chr2	400001	800000	63	67
chr1	160400001	160800000	138	103		chr2	1200001	1600000	30	18
chr1	181200001	181600000	80	56		chr2	14000001	14400000	30	51
chr1	188400001	188800000	95	30		chr2	20800001	21153113	88	85
chr1	193600001	194000000	101	30		chr2	50800001	51200000	30	43
chr1	208400001	208800000	78	49		chr2	54000001	54400000	145	63
chr1	216000001	216400000	61	50		chr2	72800001	73200000	74	63
chr1	248400001	248800000	0	0		chr2	21178114	21200000	30	30
chr2	6800001	7200000	59	136		chr2	35600001	36000000	30	42
chr2	8400001	8800000	70	52		chr2	36400001	36800000	86	78
chr2	6000001	6400000	50	80		chr2	51200001	51600000	38	54
chr2	16800001	17200000	64	48		chr2	56400001	56800000	67	66
chr2	21200001	21600000	65	51		chr2	57600001	58000000	30	77
chr2	23200001	23600000	71	30		chr2	122800001	123200000	30	75
chr2	23600001	24000000	72	55		chr2	120400001	120800000	89	71
chr2	45200001	45600000	75	59		chr2	127600001	128000000	58	68
chr2	51600001	52000000	83	30		chr2	132000001	132400000	47	51
chr2	58800001	59200000	66	30		chr2	163600001	164000000	42	71
chr2	89200001	89600000	12	30		chr2	166800001	167200000	93	81
chr2	89600001	89630436	12	30		chr2	167200001	167600000	62	71
chr2	22800001	23200000	71	30		chr2	173200001	173600000	84	90
chr2	37600001	38000000	20	30		chr2	176800001	177200000	101	81
chr2	89830437	90000000	12	30		chr2	177600001	178000000	30	105
chr2	102400001	102800000	102	78		chr2	189200001	189600000	54	79
chr2	119600001	120000000	70	75		chr2	199600001	200000000	30	79
chr2	121200001	121600000	85	62		chr2	206800001	207200000	120	88
chr2	146000001	146400000	55	30		chr2	210000001	210400000	43	68
chr2	121600001	122000000	75	54		chr2	199200001	199600000	30	85
chr2	137200001	137600000	76	30		chr2	240400001	240784132	56	57
chr2	138400001	138800000	22	30		chr3	12000001	12400000	135	90
chr2	158800001	159200000	92	120		chr3	47600001	48000000	123	122
chr2	179600001	180000000	82	96		chr3	20800001	21200000	30	58
chr2	186800001	187200000	81	45		chr3	38400001	38800000	123	72
chr2	218400001	218800000	77	60		chr3	69600001	70000000	137	99
chr2	223600001	224000000	69	76		chr3	72000001	72400000	56	73
chr2	207600001	208000000	54	148		chr3	80400001	80800000	30	76
chr2	214800001	215200000	62	30		chr3	97600001	98000000	94	87
chr2	192800001	193200000	72	67		chr3	98000001	98400000	72	79
chr2	240000001	240400000	56	199		chr3	139600001	140000000	43	75
chr2	242800001	243189373	0	0		chr3	142800001	143200000	74	66
chr3	8800001	9200000	121	79		chr3	162800001	163200000	40	105
chr3	22400001	22800000	60	30		chr3	123600001	124000000	107	92
chr3	29600001	30000000	79	30		chr3	140400001	140800000	59	81
chr3	34000001	34400000	62	30		chr3	160400001	160800000	73	83
chr3	64000001	64400000	70	130		chr3	178000001	178400000	63	108
chr3	40800001	41200000	71	30		chr4	4400001	4800000	89	82
chr3	84000001	84400000	91	30		chr4	11600001	12000000	30	67
chr3	89600001	90000000	111	30		chr4	16800001	17200000	44	71
chr3	90400001	90504854	78	47		chr4	20400001	20800000	105	81
chr3	82800001	83200000	86	30		chr4	31600001	31820917	30	49
chr3	117600001	118000000	77	30		chr4	31837418	32000000	30	45
chr3	173200001	173600000	18	30		chr4	43200001	43600000	44	72
chr3	130000001	130400000	80	91		chr4	46800001	47200000	79	79
chr3	135200001	135600000	78	30		chr4	58800001	59200000	30	102
chr4	5200001	5600000	64	80		chr4	61200001	61600000	30	129
chr4	8000001	8400000	84	115		chr4	64000001	64400000	30	71
chr4	18400001	18800000	67	30		chr4	69600001	70000000	30	18
chr4	24800001	25200000	72	114		chr4	70400001	70800000	95	80
chr4	45600001	46000000	70	30		chr4	72400001	72800000	69	86
chr4	49200001	49338941	8	30		chr4	74800001	75200000	90	124
chr4	49600001	49660117	8	30		chr4	68000001	68400000	44	73
chr4	49488942	49600000	8	30		chr4	125200001	125600000	35	63
chr4	52660118	52800000	95	73		chr4	126000001	126400000	42	54
chr4	68800001	69200000	82	92		chr4	132400001	132800000	30	77
chr4	72800001	73200000	80	74		chr4	136800001	137200000	30	58
chr4	61600001	62000000	76	30		chr4	137600001	138000000	30	71
chr4	90800001	91200000	152	79		chr4	164800001	165200000	76	57
chr4	92800001	93200000	72	30		chr4	167200001	167600000	30	44
chr4	127200001	127600000	46	30		chr4	186400001	186800000	129	77
chr4	128000001	128400000	43	30		chr5	4800001	5200000	75	128
chr4	143200001	143600000	77	30		chr5	21600001	22000000	42	115
chr4	158400001	158800000	49	42		chr5	25600001	26000000	30	117
chr4	172400001	172800000	53	48		chr5	4000001	4400000	30	114
chr4	90000001	90400000	74	67		chr5	28000001	28400000	30	109
chr4	147600001	148000000	59	72		chr5	88400001	88800000	30	42
chr4	190800001	191044276	0	0		chr5	49405642	49600000	30	5
chr5	2400001	2800000	141	52		chr5	101200001	101600000	47	65
chr5	5600001	6000000	92	30		chr5	103200001	103600000	30	53
chr5	10800001	11200000	89	56		chr5	106400001	106800000	52	80
chr5	33600001	34000000	103	70		chr5	121200001	121600000	88	67
chr5	800001	1200000	72	65		chr5	122800001	123200000	46	69
chr5	58800001	59200000	126	58		chr5	134800001	135200000	80	67
chr5	62800001	63200000	35	30		chr5	96400001	96800000	93	98
chr5	100000001	100400000	48	124		chr5	110800001	111200000	147	53
chr5	123200001	123600000	68	30		chr5	108800001	109200000	55	43
chr5	132400001	132800000	61	106		chr5	140400001	140800000	184	82
chr5	134400001	134800000	68	101		chr6	400001	800000	0	0
chr5	132800001	133200000	61	52		chr6	32800001	33200000	134	120
chr5	144000001	144400000	54	30		chr6	40800001	41200000	106	112
chr5	152800001	153200000	53	71		chr6	63200001	63600000	30	131
chr5	160800001	161200000	46	67		chr6	92800001	93200000	30	77
chr5	167200001	167600000	69	30		chr6	61880167	62000000	30	10
chr6	40400001	40800000	113	41		chr6	74400001	74800000	62	80
chr6	57600001	58000000	10	30		chr6	96000001	96400000	59	71
chr6	62000001	62400000	143	55		chr6	169200001	169600000	30	44
chr6	68400001	68800000	96	30		chr6	96400001	96800000	57	68
chr6	68800001	69200000	113	30		chr6	120400001	120800000	30	82
chr6	82000001	82400000	73	30		chr6	140400001	140800000	47	64
chr6	69200001	69600000	98	41		chr6	167600001	168000000	30	22
chr6	91200001	91600000	65	63		chr7	17200001	17600000	30	19
chr6	98000001	98400000	68	30		chr7	21200001	21600000	90	80
chr6	98800001	99200000	73	30		chr7	25600001	26000000	46	115
chr6	115600001	116000000	78	30		chr7	34000001	34400000	52	99
chr6	120800001	121200000	78	30		chr7	49200001	49600000	30	62
chr6	146000001	146400000	64	147		chr7	51600001	52000000	30	83
chr6	166000001	166400000	66	92		chr7	61200001	61310513	30	15
chr6	168400001	168800000	16	30		chr7	61054332	61200000	30	15
chr6	124400001	124800000	100	30		chr7	61360514	61600000	30	15
chr6	143600001	144000000	82	168		chr7	90400001	90800000	30	94
chr6	164400001	164800000	48	30		chr7	93600001	94000000	41	74
chr6	142400001	142800000	76	81		chr7	102000001	102400000	98	52
chr7	14800001	15200000	82	42		chr7	110400001	110800000	42	135
chr7	38000001	38400000	60	52		chr7	113600001	114000000	47	84
chr7	43200001	43600000	73	68		chr7	96400001	96800000	89	85
chr7	48400001	48800000	83	36		chr7	113200001	113600000	48	96
chr7	62000001	62400000	15	30		chr7	128800001	129200000	132	101
chr7	83200001	83600000	91	58		chr7	152400001	152800000	49	82
chr7	86000001	86400000	91	46		chr8	7200001	7474649	30	13
chr7	124000001	124400000	52	38		chr8	7524650	7600000	30	13
chr7	119200001	119600000	81	30		chr8	43200001	43600000	30	5
chr7	154400001	154800000	78	114		chr8	18800001	19200000	80	71
chr7	155600001	156000000	74	37		chr8	42800001	43200000	58	120
chr7	158800001	159128663	0	0		chr8	46838888	47200000	30	5
chr8	400001	800000	57	62		chr8	58000001	58400000	51	90
chr8	21200001	21600000	70	40		chr8	91600001	92000000	91	100
chr8	36400001	36800000	212	59		chr8	98000001	98400000	59	89
chr8	47600001	48000000	106	61		chr8	128000001	128400000	37	283
chr8	60400001	60800000	79	30		chr8	128400001	128800000	69	348
chr8	73200001	73600000	93	44		chr8	115200001	115600000	30	115
chr8	84800001	85200000	129	39		chr8	100400001	100800000	54	125
chr8	93600001	94000000	98	62		chr9	3200001	3600000	72	110
chr8	133200001	133600000	96	88		chr9	23200001	23600000	30	71
chr8	142800001	143200000	15	30		chr9	4000001	4400000	63	133
chr8	143200001	143600000	70	49		chr9	9200001	9600000	30	99
chr8	110800001	111200000	106	61		chr9	22000001	22400000	59	101
chr8	143600001	144000000	88	90		chr9	104400001	104800000	41	51
chr8	142400001	142800000	15	30		chr9	117600001	118000000	96	68
chr9	10001	400000	0	0		chr9	128400001	128800000	63	74
chr9	2400001	2800000	111	97		chr9	129600001	130000000	125	79
chr9	22400001	22800000	67	83		chr9	106800001	107200000	66	63
chr9	44400001	44800000	6	30		chr9	136000001	136400000	141	108
chr9	65467680	65600000	6	30		chr10	400001	800000	60	96
chr9	92400001	92800000	58	53		chr10	11200001	11600000	87	82
chr9	111200001	111600000	62	30		chr10	43200001	43600000	57	123
chr10	1200001	1600000	91	72		chr10	46800001	47200000	29	15
chr10	9600001	10000000	66	30		chr10	48400001	48800000	69	74
chr10	34000001	34400000	79	66		chr10	48800001	49095536	30	15
chr10	19600001	20000000	74	30		chr10	49195537	49200000	30	15
chr10	44000001	44400000	106	139		chr10	51600001	52000000	30	13
chr10	49600001	50000000	85	152		chr10	53600001	54000000	30	78
chr10	54800001	55200000	81	30		chr10	54000001	54400000	72	81
chr10	106400001	106800000	65	30		chr10	58000001	58400000	46	90
chr10	112800001	113200000	67	45		chr10	64400001	64800000	65	74
chr10	80400001	80800000	98	41		chr10	80000001	80400000	48	124
chr10	84800001	85200000	82	30		chr10	60800001	61200000	79	105
chr10	110800001	111200000	70	30		chr10	92000001	92400000	30	46
chr10	125600001	126000000	67	88		chr10	130800001	131200000	30	62
chr10	131200001	131600000	72	61		chr11	19200001	19600000	151	82
chr10	134400001	134800000	50	50		chr11	45600001	46000000	131	129
chr11	28800001	29200000	91	30		chr11	17600001	18000000	81	71
chr11	35200001	35600000	153	100		chr11	24000001	24400000	30	70
chr11	50400001	50783853	7	30		chr11	49200001	49600000	55	106
chr11	11200001	11600000	95	87		chr11	82000001	82400000	30	124
chr11	90800001	91200000	84	30		chr11	71200001	71600000	108	205
chr11	92400001	92800000	88	74		chr11	76400001	76800000	105	159
chr11	58400001	58800000	133	98		chr11	91200001	91600000	30	91
chr11	115600001	116000000	73	43		chr11	104000001	104400000	51	97
chr11	131600001	132000000	71	55		chr11	104400001	104800000	41	76
chr11	113200001	113600000	57	158		chr11	112800001	113200000	135	76
chr11	130800001	131200000	64	30		chr11	117600001	118000000	220	99
chr12	3200001	3600000	129	78		chr11	124400001	124800000	193	61
chr12	16800001	17200000	87	44		chr12	28400001	28800000	49	105
chr12	25600001	26000000	138	92		chr12	38000001	38400000	30	7
chr12	34800001	34856694	7	30		chr12	74800001	75200000	57	162
chr12	18800001	19200000	123	78		chr12	87600001	88000000	30	95
chr12	33200001	33600000	135	33		chr12	90400001	90800000	30	96
chr12	52800001	53200000	149	111		chr12	44800001	45200000	40	115
chr12	57200001	57600000	171	123		chr12	127600001	128000000	30	66
chr12	103200001	103600000	76	94		chr13	19200001	19600000	54	54
chr12	108400001	108800000	64	113		chr13	25600001	26000000	97	72
chr12	129600001	130000000	53	47		chr13	48800001	49200000	126	147
chr12	131600001	132000000	98	67		chr13	78000001	78400000	103	62
chr12	128800001	129200000	64	60		chr13	61600001	62000000	57	56
chr12	125600001	126000000	64	57		chr13	64800001	65200000	35	76
chr13	29600001	30000000	86	30		chr13	81600001	82000000	30	63
chr13	66400001	66800000	82	30		chr13	58400001	58800000	30	61
chr13	104400001	104800000	77	30		chr13	66800001	67200000	54	57
chr13	105600001	106000000	53	36		chr13	90800001	91200000	45	61
chr14	27600001	28000000	94	30		chr13	107200001	107600000	40	73
chr14	47200001	47600000	76	38		chr13	108000001	108400000	64	93
chr14	66400001	66800000	71	30		chr13	112800001	113200000	59	84
chr14	27200001	27600000	83	50		chr14	77600001	78000000	201	117
chr14	82800001	83200000	59	30		chr14	98800001	99200000	50	63
chr14	86800001	87200000	58	30		chr14	107200001	107289540	0	0
chr14	97200001	97600000	72	54		chr14	54400001	54800000	38	73
chr15	32000001	32400000	15	30		chr14	71200001	71600000	73	65
chr15	47600001	48000000	52	30		chr14	96400001	96800000	99	79
chr15	74000001	74400000	138	144		chr14	106800001	107200000	0	0
chr15	77600001	78000000	86	89		chr15	21600001	22000000	0	0
chr15	78000001	78400000	89	97		chr15	22400001	22596193	0	0
chr15	86400001	86800000	87	39		chr15	22646194	22800000	0	0
chr15	87200001	87600000	75	39		chr15	39200001	39600000	45	56
chr15	92400001	92800000	93	55		chr15	52800001	53200000	111	89
chr15	101200001	101600000	104	57		chr15	58000001	58400000	84	62
chr15	102400001	102521392	0	0		chr15	63200001	63600000	122	106
chr15	92000001	92400000	96	42		chr15	76000001	76400000	156	74
chr16	26000001	26400000	81	67		chr15	81200001	81600000	124	91
chr16	55600001	56000000	75	195		chr15	49200001	49600000	147	60
chr16	56000001	56400000	68	145		chr15	70000001	70400000	77	81
chr16	52400001	52800000	99	73		chr15	72000001	72400000	77	122
chr17	32800001	33200000	113	45		chr15	91600001	92000000	68	101
chr17	32400001	32800000	14	30		chr15	96400001	96800000	30	77
chr17	71600001	72000000	93	99		chr16	2400001	2800000	128	110
chr17	80800001	81195210	56	65		chr16	16400001	16800000	30	11
chr18	34800001	35200000	77	66		chr16	64000001	64400000	30	59
chr18	40400001	40800000	89	48		chr17	26400001	26800000	115	167
chr18	44800001	45200000	75	30		chr17	62800001	63200000	95	147
chr18	46000001	46400000	120	103		chr18	27600001	28000000	51	115
chr18	76400001	76800000	75	48		chr18	35200001	35600000	66	75
chr19	24400001	24631782	6	30		chr18	36000001	36400000	30	70
chr19	27731783	28000000	6	30		chr18	41200001	41600000	30	69
chr19	43200001	43600000	55	39		chr18	46800001	47200000	95	86
chr19	31200001	31600000	225	30		chr18	72800001	73200000	95	77
chr20	21600001	22000000	101	42		chr19	40400001	40800000	160	167
chr20	23600001	24000000	105	88		chr19	50800001	51200000	206	109
chr20	9200001	9600000	117	88		chr20	16800001	17200000	30	109
chr20	18800001	19200000	88	55		chr20	22400001	22800000	55	117
chr20	40400001	40800000	99	47		chr20	11200001	11600000	48	107
chr20	46400001	46800000	138	44		chr20	55600001	56000000	139	158
chr20	51600001	52000000	149	39		chr20	56800001	57200000	112	103
chr20	59600001	60000000	130	39		chr20	57200001	57600000	115	119
chr20	58400001	58800000	111	127		chr20	44000001	44400000	134	136
chr21	10400001	10647896	0	0		chr20	51200001	51600000	38	142
chr21	10697897	10800000	0	0		chr21	38800001	39200000	56	93
chr21	39200001	39600000	80	89		chr22	24000001	24400000	132	105
chr22	16400001	16697850	0	0

## Sheet: Glioma 4
Table S6.9 Copy number variation sites in Glioma 4
CNV-Gain						CNV-Loss
Chr	Start	End	No. of CNV gains in TCGA that overlap with this CNV	No. of CNV losses in TCGA that overlap with this CNV		Chr	Start	End	No. of CNV losses in TCGA that overlap with this CNV	No. of CNV gains in TCGA that overlap with this CNV
chr1	1600001	2000000	0	0		chr1	2400001	2800000	0	0
chr1	6400001	6800000	113	288		chr1	3200001	3600000	222	95
chr1	9600001	10000000	104	175		chr1	2800001	3200000	0	0
chr1	10000001	10400000	100	188		chr1	4800001	5200000	70	66
chr1	13200001	13219912	17	30		chr1	5600001	6000000	78	64
chr1	11200001	11600000	100	142		chr1	4000001	4400000	50	84
chr1	8000001	8400000	149	93		chr1	5200001	5600000	30	56
chr1	13319913	13600000	17	30		chr1	18400001	18800000	74	77
chr1	16000001	16400000	125	176		chr1	22800001	23200000	240	87
chr1	23200001	23600000	101	171		chr1	30028083	30400000	30	73
chr1	23600001	24000000	116	189		chr1	30800001	31200000	47	84
chr1	26800001	27200000	106	183		chr1	37200001	37600000	71	94
chr1	27600001	28000000	120	213		chr1	42000001	42400000	71	96
chr1	28800001	29200000	101	206		chr1	48400001	48800000	103	90
chr1	13600001	14000000	56	101		chr1	53600001	54000000	152	92
chr1	15600001	16000000	112	205		chr1	110400001	110800000	178	94
chr1	17600001	18000000	97	138		chr1	115600001	116000000	53	79
chr1	22000001	22400000	109	154		chr1	118000001	118400000	61	107
chr1	24000001	24400000	95	192		chr1	48000001	48400000	48	86
chr1	28000001	28400000	95	233		chr1	49200001	49600000	36	89
chr1	32800001	33200000	136	132		chr1	110000001	110400000	160	94
chr1	38000001	38400000	106	148		chr1	121200001	121485434	30	4
chr1	39200001	39600000	116	138		chr1	142535435	142800000	30	4
chr1	40000001	40400000	143	116		chr1	152400001	152800000	120	106
chr1	40400001	40800000	131	115		chr1	156800001	157200000	122	120
chr1	52000001	52400000	84	124		chr1	159600001	160000000	132	125
chr1	52800001	53200000	80	171		chr1	181600001	182000000	50	68
chr1	62000001	62400000	103	67		chr1	157200001	157600000	48	110
chr1	65600001	66000000	76	122		chr1	228000001	228400000	103	80
chr1	67200001	67600000	78	170		chr1	206482222	206800000	111	106
chr1	82400001	82800000	81	48		chr1	208400001	208800000	49	78
chr1	85200001	85600000	86	127		chr1	228400001	228800000	45	51
chr1	89200001	89600000	66	140		chr2	400001	800000	63	67
chr1	92400001	92800000	72	143		chr2	1200001	1600000	30	18
chr1	96800001	97200000	60	43		chr2	1600001	2000000	52	41
chr1	101200001	101600000	68	108		chr2	800001	1200000	30	18
chr1	104400001	104800000	77	49		chr2	2800001	3200000	39	63
chr1	109600001	110000000	113	181		chr2	8400001	8800000	52	70
chr1	120800001	120936695	4	30		chr2	6000001	6400000	80	50
chr1	35600001	36000000	116	86		chr2	16800001	17200000	48	64
chr1	40800001	41200000	117	125		chr2	18000001	18400000	62	81
chr1	46000001	46400000	135	151		chr2	23600001	24000000	55	72
chr1	51200001	51600000	71	80		chr2	45200001	45600000	59	75
chr1	93200001	93600000	61	142		chr2	58800001	59200000	30	66
chr1	113200001	113600000	99	156		chr2	71600001	72000000	78	62
chr1	121086696	121200000	4	30		chr2	89200001	89600000	30	12
chr1	145600001	146000000	4	30		chr2	89600001	89630436	30	12
chr1	149200001	149600000	4	30		chr2	72000001	72400000	52	50
chr1	150400001	150800000	157	115		chr2	89830437	90000000	30	12
chr1	151200001	151600000	189	114		chr2	96000001	96400000	54	44
chr1	155200001	155600000	224	190		chr2	102800001	103200000	122	88
chr1	155600001	156000000	228	118		chr2	105200001	105600000	56	77
chr1	160800001	161200000	136	152		chr2	119600001	120000000	75	70
chr1	167200001	167600000	94	103		chr2	121200001	121600000	62	85
chr1	180400001	180800000	171	77		chr2	129200001	129600000	30	71
chr1	199600001	200000000	65	43		chr2	121600001	122000000	54	75
chr1	200400001	200800000	93	89		chr2	218400001	218800000	60	77
chr1	202400001	202800000	111	147		chr2	239600001	239801978	35	45
chr1	154000001	154400000	158	120		chr2	238000001	238400000	104	58
chr1	156000001	156400000	228	168		chr2	239831979	240000000	30	26
chr1	165600001	166000000	119	119		chr2	240400001	240784132	56	57
chr1	169600001	170000000	106	116		chr2	240000001	240400000	199	56
chr1	179200001	179600000	72	125		chr2	241200001	241600000	158	66
chr1	150800001	151200000	156	148		chr2	242800001	243189373	0	0
chr1	192800001	193200000	133	137		chr2	240809133	241200000	146	63
chr1	211200001	211600000	91	93		chr3	10800001	11200000	104	77
chr1	212000001	212400000	97	100		chr3	16800001	17200000	108	79
chr1	219200001	219600000	90	61		chr3	34000001	34400000	30	62
chr1	224400001	224800000	89	149		chr3	38000001	38400000	227	67
chr1	225600001	226000000	121	86		chr3	50400001	50800000	162	100
chr1	235200001	235600000	125	151		chr3	52000001	52400000	210	140
chr1	236400001	236800000	91	125		chr3	13600001	14000000	102	172
chr1	237600001	238000000	78	46		chr3	38400001	38800000	123	72
chr1	224000001	224400000	101	74		chr3	40800001	41200000	30	71
chr1	229600001	230000000	97	87		chr3	90400001	90504854	47	78
chr1	235600001	236000000	88	90		chr3	117600001	118000000	30	77
chr1	240800001	241200000	92	42		chr3	126000001	126400000	147	63
chr1	242000001	242400000	79	97		chr3	126400001	126800000	75	65
chr2	12000001	12400000	54	30		chr3	134800001	135200000	49	67
chr2	24400001	24800000	87	76		chr3	139600001	140000000	43	75
chr2	25600001	26000000	73	66		chr3	140000001	140400000	54	71
chr2	28800001	29200000	94	58		chr3	122400001	122800000	133	86
chr2	32000001	32400000	71	93		chr3	126800001	127200000	30	75
chr2	32800001	33200000	22	30		chr3	132800001	133200000	71	80
chr2	36800001	37200000	68	94		chr3	135200001	135600000	30	78
chr2	38800001	39200000	90	169		chr3	139200001	139600000	74	92
chr2	42400001	42800000	89	85		chr3	140400001	140800000	59	81
chr2	44400001	44800000	92	141		chr3	125600001	126000000	117	84
chr2	47600001	48000000	101	70		chr4	3200001	3600000	144	120
chr2	54000001	54400000	63	145		chr4	6000001	6400000	139	79
chr2	54800001	55200000	86	103		chr4	7200001	7600000	94	82
chr2	62000001	62400000	86	82		chr4	8000001	8400000	115	84
chr2	65200001	65600000	102	93		chr4	49200001	49338941	30	8
chr2	69600001	70000000	119	130		chr4	49488942	49600000	30	8
chr2	74800001	75200000	68	80		chr4	79200001	79600000	99	83
chr2	85200001	85600000	115	90		chr4	128000001	128400000	30	43
chr2	26000001	26400000	93	93		chr4	190800001	191044276	0	0
chr2	32400001	32800000	68	72		chr5	10001	400000	0	0
chr2	53200001	53600000	61	30		chr5	400001	800000	0	0
chr2	61600001	62000000	82	96		chr5	1200001	1600000	94	176
chr2	62800001	63200000	92	56		chr5	6800001	7200000	40	95
chr2	70000001	70400000	143	125		chr5	33600001	34000000	70	103
chr2	84800001	85200000	80	83		chr5	800001	1200000	65	72
chr2	33200001	33600000	49	63		chr5	2000001	2400000	30	128
chr2	109200001	109600000	67	95		chr5	67600001	68000000	30	73
chr2	106800001	107200000	82	62		chr5	73200001	73600000	47	73
chr2	108800001	109200000	84	111		chr5	131200001	131600000	106	70
chr2	110400001	110800000	38	33		chr5	134400001	134800000	101	68
chr2	112400001	112800000	115	83		chr5	134800001	135200000	80	67
chr2	116800001	117200000	66	30		chr5	114000001	114400000	30	67
chr2	141600001	142000000	143	30		chr5	152800001	153200000	71	53
chr2	144000001	144400000	67	30		chr5	158800001	159200000	39	66
chr2	148400001	148800000	70	76		chr5	160000001	160400000	70	51
chr2	149200001	149600000	67	56		chr5	172000001	172400000	97	122
chr2	120400001	120800000	71	89		chr5	178400001	178800000	106	87
chr2	136000001	136400000	70	52		chr5	168800001	169200000	61	75
chr2	151600001	152000000	55	30		chr5	169600001	170000000	144	74
chr2	156800001	157200000	60	50		chr5	172800001	173200000	66	97
chr2	158400001	158800000	74	65		chr6	33600001	34000000	106	119
chr2	163600001	164000000	71	42		chr6	40000001	40400000	70	110
chr2	167200001	167600000	71	62		chr6	54000001	54400000	62	111
chr2	170400001	170800000	73	138		chr6	166000001	166400000	92	66
chr2	172000001	172400000	76	108		chr6	168000001	168400000	62	57
chr2	182800001	183200000	90	98		chr6	168400001	168800000	30	16
chr2	188800001	189200000	59	75		chr6	169200001	169600000	30	44
chr2	201600001	202000000	95	154		chr6	170000001	170400000	116	50
chr2	203600001	204000000	74	104		chr6	170400001	170800000	140	71
chr2	204000001	204400000	87	91		chr6	112000001	112400000	105	83
chr2	206800001	207200000	88	120		chr6	168800001	169200000	64	59
chr2	208800001	209200000	94	173		chr7	10001	400000	0	0
chr2	210000001	210400000	68	43		chr7	3600001	4000000	30	59
chr2	219200001	219600000	106	189		chr7	30800001	31200000	110	87
chr2	224400001	224800000	57	86		chr7	32000001	32400000	59	81
chr2	232800001	233200000	69	120		chr7	36800001	37200000	61	80
chr2	156000001	156400000	70	30		chr7	45200001	45600000	41	83
chr2	166400001	166800000	71	123		chr7	50410632	50800000	152	89
chr2	178000001	178400000	173	97		chr7	62000001	62400000	30	15
chr2	183200001	183600000	76	59		chr7	131600001	132000000	51	78
chr2	202000001	202400000	100	179		chr7	132000001	132400000	106	71
chr2	203200001	203600000	79	70		chr7	140800001	141200000	51	83
chr2	208400001	208800000	91	119		chr7	150400001	150800000	146	99
chr2	216000001	216400000	61	118		chr7	154400001	154800000	114	78
chr2	225200001	225600000	74	69		chr7	155600001	156000000	37	74
chr2	150800001	151200000	58	30		chr7	157600001	158000000	58	62
chr2	242400001	242800000	44	121		chr7	158800001	159128663	0	0
chr3	11600001	12000000	103	107		chr7	157200001	157600000	85	108
chr3	17200001	17600000	62	30		chr7	158000001	158400000	85	80
chr3	23200001	23600000	72	60		chr8	1200001	1600000	74	100
chr3	23600001	24000000	64	103		chr8	6800001	7200000	34	41
chr3	32800001	33200000	71	142		chr8	800001	1200000	30	54
chr3	33600001	34000000	54	95		chr8	2000001	2400000	55	48
chr3	36800001	37200000	60	122		chr8	10400001	10800000	205	64
chr3	47200001	47600000	119	139		chr8	19200001	19600000	99	63
chr3	47600001	48000000	122	123		chr8	43600001	43838887	30	5
chr3	48400001	48800000	121	269		chr8	27200001	27600000	180	103
chr3	48800001	49200000	119	176		chr8	47200001	47600000	32	116
chr3	49600001	50000000	133	200		chr8	47600001	48000000	61	106
chr3	61200001	61600000	132	60		chr8	46838888	47200000	30	5
chr3	12400001	12800000	132	131		chr8	56000001	56400000	73	82
chr3	22800001	23200000	44	30		chr8	102800001	103200000	55	106
chr3	48000001	48400000	117	150		chr8	142800001	143200000	30	15
chr3	49200001	49600000	115	254		chr8	143200001	143600000	49	70
chr3	51200001	51600000	51	101		chr8	143600001	144000000	90	88
chr3	57600001	58000000	89	99		chr8	142400001	142800000	30	15
chr3	61600001	62000000	69	30		chr9	38000001	38400000	59	89
chr3	33200001	33600000	61	92		chr9	68800001	68838946	30	6
chr3	72800001	73200000	87	91		chr9	68988947	69200000	30	6
chr3	101200001	101600000	78	128		chr9	116800001	117200000	181	111
chr3	115600001	116000000	112	30		chr9	118800001	119200000	65	59
chr3	122000001	122400000	77	178		chr9	128800001	129200000	94	65
chr3	136400001	136800000	100	101		chr9	136000001	136400000	141	108
chr3	141600001	142000000	70	84		chr9	137600001	138000000	94	64
chr3	142800001	143200000	66	74		chr9	138000001	138400000	85	57
chr3	151200001	151600000	112	95		chr9	138400001	138800000	105	81
chr3	154400001	154800000	66	45		chr10	1200001	1600000	72	91
chr3	155200001	155600000	86	84		chr10	44400001	44800000	52	86
chr3	159600001	160000000	57	73		chr10	45200001	45600000	163	72
chr3	160000001	160400000	97	142		chr10	44800001	45200000	71	94
chr3	172400001	172800000	147	68		chr10	48000001	48055707	29	15
chr3	176800001	177200000	105	39		chr10	48400001	48800000	69	74
chr3	178800001	179200000	160	112		chr10	48105708	48400000	29	15
chr3	183600001	184000000	66	62		chr10	49600001	50000000	152	85
chr3	184000001	184400000	108	80		chr10	72800001	73200000	131	90
chr3	194000001	194041961	37	34		chr10	80000001	80400000	48	124
chr3	97200001	97600000	98	73		chr10	80800001	81200000	102	91
chr3	104800001	105200000	78	47		chr10	87200001	87600000	60	51
chr3	136000001	136400000	89	53		chr10	87600001	88000000	30	67
chr3	138400001	138800000	89	85		chr10	106400001	106800000	30	65
chr3	149600001	150000000	88	55		chr10	124000001	124400000	182	97
chr3	154000001	154400000	66	51		chr10	71200001	71600000	89	84
chr3	169600001	170000000	157	99		chr10	50000001	50400000	212	68
chr3	179200001	179600000	97	94		chr10	125600001	126000000	88	67
chr3	183200001	183600000	15	30		chr10	129200001	129600000	79	73
chr3	185200001	185600000	107	163		chr10	131200001	131600000	61	72
chr3	108800001	109200000	50	63		chr10	132400001	132800000	30	17
chr3	176000001	176400000	85	30		chr10	133200001	133600000	30	19
chr3	194047252	194400000	107	120		chr10	134400001	134800000	50	50
chr3	196400001	196800000	17	30		chr10	130800001	131200000	30	62
chr3	197600001	197962430	0	0		chr10	132800001	133200000	75	49
chr4	2400001	2800000	122	127		chr10	135200001	135524747	45	31
chr4	16800001	17200000	71	44		chr10	134000001	134400000	125	89
chr4	25600001	26000000	112	97		chr11	2400001	2800000	112	73
chr4	29600001	30000000	60	30		chr11	3200001	3600000	99	68
chr4	27200001	27600000	63	30		chr11	7600001	8000000	188	77
chr4	31200001	31600000	58	30		chr11	14800001	15200000	101	90
chr4	32400001	32800000	65	30		chr11	19200001	19600000	151	82
chr4	33600001	34000000	61	30		chr11	2000001	2400000	125	201
chr4	38800001	39200000	74	130		chr11	11200001	11600000	87	95
chr4	39200001	39600000	91	116		chr11	15600001	16000000	42	108
chr4	40000001	40296396	70	69		chr11	17600001	18000000	81	71
chr4	39600001	40000000	91	93		chr11	44800001	45200000	93	104
chr4	40297097	40400000	56	47		chr11	68800001	69200000	70	316
chr4	40400001	40800000	95	93		chr11	70800001	71200000	80	277
chr4	43600001	44000000	78	30		chr11	78800001	79200000	67	147
chr4	57600001	58000000	131	124		chr11	115600001	116000000	43	73
chr4	68400001	68800000	79	102		chr11	117600001	118000000	220	99
chr4	71600001	72000000	83	105		chr11	119600001	120000000	48	82
chr4	69200001	69600000	35	44		chr11	124800001	125200000	128	58
chr4	71200001	71600000	92	144		chr11	126400001	126800000	30	93
chr4	84000001	84400000	57	107		chr11	128000001	128400000	72	82
chr4	95600001	96000000	78	43		chr11	128400001	128800000	194	71
chr4	102000001	102400000	46	77		chr11	131600001	132000000	55	71
chr4	107200001	107600000	66	82		chr11	133200001	133600000	50	85
chr4	113600001	114000000	58	70		chr11	134400001	134800000	0	0
chr4	122000001	122400000	56	96		chr11	116000001	116400000	30	68
chr4	128400001	128800000	53	83		chr11	119200001	119600000	187	80
chr4	140000001	140400000	88	119		chr11	130800001	131200000	30	64
chr4	157600001	158000000	57	73		chr11	117200001	117600000	57	85
chr4	161600001	162000000	61	30		chr11	134000001	134400000	123	44
chr4	162800001	163200000	57	49		chr12	60001	400000	0	0
chr4	168000001	168400000	54	55		chr12	2400001	2800000	54	109
chr4	176800001	177200000	59	127		chr12	3200001	3600000	78	129
chr4	184000001	184400000	49	87		chr12	9200001	9600000	99	70
chr4	186000001	186400000	44	111		chr12	34400001	34800000	30	7
chr4	188800001	189200000	0	0		chr12	52800001	53200000	111	149
chr4	78400001	78800000	70	70		chr12	103200001	103600000	94	76
chr4	79600001	80000000	70	122		chr12	48000001	48400000	125	156
chr4	85600001	86000000	75	78		chr12	114400001	114800000	56	51
chr4	88800001	89200000	58	103		chr12	131600001	132000000	67	98
chr4	95200001	95600000	88	108		chr12	132806993	133200000	56	55
chr4	124400001	124800000	58	100		chr13	111600001	112000000	104	79
chr4	128800001	129200000	54	138		chr13	110000001	110400000	30	76
chr4	139200001	139600000	57	30		chr13	112503995	112800000	43	67
chr4	152000001	152400000	91	127		chr13	113200001	113600000	101	84
chr4	166400001	166800000	65	49		chr13	114425994	114639948	57	48
chr4	169600001	170000000	88	88		chr13	114739949	114800000	30	23
chr4	189600001	190000000	0	0		chr14	66400001	66800000	30	71
chr4	83600001	84000000	63	174		chr14	72400001	72800000	30	55
chr5	10000001	10400000	132	78		chr14	74800001	75200000	142	83
chr5	23200001	23600000	147	55		chr14	89200001	89600000	38	42
chr5	24400001	24800000	128	63		chr14	94800001	95200000	145	85
chr5	26800001	27200000	112	56		chr14	98800001	99200000	50	63
chr5	31600001	32000000	101	72		chr14	99200001	99600000	30	54
chr5	36800001	37200000	138	79		chr14	100800001	101200000	124	83
chr5	37200001	37600000	103	70		chr14	101200001	101600000	170	71
chr5	18800001	19200000	96	30		chr14	104400001	104800000	89	98
chr5	42800001	43200000	101	94		chr14	106000001	106400000	0	0
chr5	52800001	53200000	105	77		chr14	107200001	107289540	0	0
chr5	62400001	62800000	41	30		chr14	56400001	56800000	69	64
chr5	67200001	67600000	70	68		chr14	69200001	69600000	84	132
chr5	68400001	68800000	65	188		chr14	96400001	96800000	99	79
chr5	74000001	74400000	60	150		chr14	97200001	97600000	54	72
chr5	74800001	75200000	79	76		chr14	98400001	98800000	47	55
chr5	75600001	76000000	68	98		chr14	99600001	100000000	127	74
chr5	78800001	79200000	78	101		chr14	101600001	102000000	30	68
chr5	79200001	79600000	62	136		chr14	104800001	105200000	50	73
chr5	82400001	82800000	53	56		chr15	32000001	32400000	30	15
chr5	54400001	54800000	86	190		chr15	47600001	48000000	30	52
chr5	55200001	55600000	109	106		chr15	74000001	74400000	144	138
chr5	56400001	56800000	82	85		chr15	78000001	78400000	97	89
chr5	68000001	68400000	59	43		chr15	48000001	48400000	81	58
chr5	72000001	72400000	54	138		chr15	70000001	70400000	77	81
chr5	78400001	78800000	53	82		chr15	82800001	82829645	30	28
chr5	93600001	94000000	72	64		chr15	82879646	83200000	37	35
chr5	107200001	107600000	54	30		chr15	102400001	102521392	0	0
chr5	118000001	118400000	62	104		chr16	46400001	46800000	107	113
chr5	124000001	124400000	70	38		chr16	50400001	50800000	127	83
chr5	126000001	126400000	75	108		chr16	55600001	56000000	195	75
chr5	128400001	128800000	65	102		chr16	82400001	82800000	39	57
chr5	103600001	104000000	65	30		chr16	85200001	85600000	54	106
chr5	112000001	112400000	112	187		chr16	49200001	49600000	77	90
chr5	132000001	132400000	86	170		chr16	88000001	88389383	65	73
chr5	137200001	137600000	85	147		chr17	25263007	25600000	35	215
chr5	138400001	138787073	100	121		chr17	32800001	33200000	45	113
chr5	125600001	126000000	81	150		chr17	32400001	32800000	30	14
chr5	134000001	134400000	72	222		chr17	49600001	50000000	49	135
chr5	138837074	139200000	107	91		chr17	80800001	81195210	65	56
chr5	142000001	142400000	90	86		chr18	10000001	10400000	30	91
chr5	148800001	149200000	111	150		chr18	34800001	35200000	66	77
chr5	154000001	154400000	81	134		chr18	47200001	47600000	71	96
chr5	171200001	171600000	46	60		chr18	44800001	45200000	30	75
chr5	176400001	176800000	135	153		chr18	46000001	46400000	103	120
chr5	179600001	180000000	86	98		chr18	78000001	78017248	0	0
chr5	171600001	172000000	89	100		chr18	73200001	73600000	30	63
chr5	159200001	159600000	60	86		chr18	76400001	76800000	48	75
chr6	6800001	7200000	108	45		chr18	77200001	77600000	0	0
chr6	12800001	13200000	105	30		chr19	27731783	28000000	30	6
chr6	18000001	18400000	185	125		chr19	28400001	28800000	30	222
chr6	20400001	20800000	133	55		chr19	33600001	34000000	117	197
chr6	21600001	22000000	99	48		chr19	43200001	43600000	39	55
chr6	24400001	24800000	101	199		chr19	43600001	44000000	48	41
chr6	31600001	32000000	9	30		chr19	52000001	52400000	137	87
chr6	43200001	43600000	145	147		chr19	31200001	31600000	30	225
chr6	54800001	55200000	103	65		chr20	1200001	1600000	174	75
chr6	17600001	18000000	87	107		chr20	16000001	16400000	79	118
chr6	26000001	26400000	145	192		chr20	16800001	17200000	30	109
chr6	27200001	27600000	63	69		chr20	19200001	19600000	58	82
chr6	30400001	30800000	133	98		chr20	22400001	22800000	55	117
chr6	35600001	36000000	114	136		chr20	23600001	24000000	88	105
chr6	41600001	42000000	183	157		chr20	800001	1200000	95	70
chr6	63200001	63600000	131	30		chr20	22800001	23200000	61	91
chr6	67600001	68000000	122	30		chr20	24000001	24400000	47	87
chr6	70800001	71200000	92	106		chr20	24800001	25200000	115	120
chr6	74000001	74400000	97	114		chr20	36000001	36400000	86	131
chr6	76000001	76400000	81	82		chr20	38800001	39200000	30	99
chr6	86000001	86400000	70	105		chr20	39200001	39600000	45	102
chr6	88400001	88800000	69	70		chr20	40400001	40800000	47	99
chr6	89600001	90000000	62	105		chr20	41200001	41600000	30	77
chr6	90400001	90800000	71	95		chr20	43200001	43600000	151	117
chr6	62800001	63200000	133	39		chr20	49600001	50000000	47	160
chr6	90000001	90400000	67	157		chr20	56000001	56400000	95	139
chr6	83600001	84000000	68	128		chr20	59200001	59600000	30	110
chr6	96800001	97200000	72	80		chr20	60000001	60400000	64	113
chr6	97600001	98000000	66	72		chr20	46800001	47200000	42	106
chr6	100800001	101200000	98	67		chr20	51200001	51600000	38	142
chr6	107200001	107600000	159	147		chr20	56400001	56800000	52	124
chr6	111200001	111600000	96	145		chr20	57600001	58000000	89	122
chr6	114800001	115200000	79	30		chr20	59600001	60000000	39	130
chr6	132400001	132800000	66	76		chr20	58400001	58800000	127	111
chr6	134800001	135200000	93	47		chr20	61600001	62000000	89	113
chr6	153600001	154000000	75	30		chr21	39200001	39600000	89	80
chr6	154400001	154800000	91	144		chr21	46400001	46800000	109	82
chr6	158800001	159200000	83	142		chr21	47200001	47600000	136	103
chr6	99600001	100000000	73	137		chr21	46800001	47200000	36	56
chr6	110800001	111200000	86	75		chr22	19600001	20000000	30	6
chr6	130000001	130400000	76	80		chr22	27600001	28000000	30	83
chr6	130800001	131200000	68	67		chr22	34800001	35200000	30	87
chr6	136000001	136400000	87	58		chr22	48800001	49200000	110	108
chr6	147600001	148000000	114	71		chr22	49200001	49600000	49	45
chr6	149600001	150000000	102	174		chr22	50000001	50364777	0	0
chr6	134000001	134400000	85	110
chr7	4400001	4800000	82	50
chr7	4800001	5200000	81	169
chr7	5600001	6000000	88	70
chr7	6400001	6800000	112	117
chr7	12000001	12400000	123	68
chr7	23200001	23600000	113	125
chr7	34000001	34400000	99	52
chr7	6000001	6400000	107	108
chr7	12400001	12800000	101	88
chr7	39600001	40000000	95	109
chr7	44800001	45200000	108	148
chr7	48000001	48400000	86	91
chr7	56000001	56400000	156	85
chr7	64000001	64400000	115	81
chr7	65200001	65600000	101	92
chr7	66400001	66800000	89	102
chr7	67200001	67600000	89	30
chr7	70800001	71200000	73	52
chr7	72400001	72800000	75	62
chr7	72800001	73200000	128	114
chr7	73600001	74000000	166	98
chr7	74000001	74400000	123	95
chr7	74800001	75200000	73	76
chr7	84400001	84800000	77	52
chr7	91600001	92000000	97	100
chr7	100000001	100400000	107	110
chr7	100800001	101200000	79	85
chr7	103200001	103600000	95	30
chr7	106400001	106800000	81	63
chr7	116400001	116800000	95	147
chr7	128000001	128400000	87	68
chr7	129200001	129600000	126	132
chr7	138000001	138400000	86	79
chr7	138800001	139200000	86	106
chr7	66000001	66400000	108	81
chr7	72000001	72400000	60	44
chr7	73200001	73600000	124	74
chr7	74400001	74800000	36	40
chr7	81600001	82000000	83	30
chr7	90000001	90400000	84	68
chr7	98400001	98800000	87	73
chr7	101600001	102000000	112	86
chr7	104800001	105200000	89	65
chr7	106800001	107200000	84	127
chr7	128800001	129200000	101	132
chr7	130800001	131200000	100	83
chr7	132800001	133200000	81	45
chr7	75200001	75600000	98	113
chr7	83600001	84000000	74	44
chr7	100400001	100800000	125	101
chr7	140000001	140400000	106	106
chr7	141600001	142000000	70	115
chr7	148000001	148400000	77	95
chr7	148400001	148800000	104	98
chr7	140400001	140800000	92	116
chr7	147600001	148000000	73	43
chr7	152000001	152400000	106	87
chr7	156800001	157200000	101	97
chr8	3600001	4000000	78	30
chr8	12800001	13200000	70	152
chr8	18400001	18800000	71	51
chr8	28800001	29200000	98	78
chr8	35200001	35600000	219	30
chr8	38000001	38400000	321	201
chr8	42400001	42800000	230	150
chr8	13600001	14000000	79	45
chr8	18800001	19200000	71	80
chr8	39600001	40000000	244	91
chr8	42800001	43200000	120	58
chr8	48000001	48130499	53	48
chr8	48800001	49200000	121	79
chr8	53600001	54000000	83	45
chr8	54800001	55200000	146	82
chr8	56800001	57200000	96	74
chr8	64000001	64400000	105	45
chr8	67600001	68000000	90	114
chr8	85200001	85600000	110	30
chr8	48135600	48400000	80	38
chr8	71200001	71600000	89	78
chr8	76400001	76800000	111	45
chr8	89200001	89600000	97	45
chr8	89600001	90000000	108	30
chr8	91600001	92000000	100	91
chr8	95600001	96000000	142	100
chr8	103200001	103600000	131	79
chr8	106400001	106800000	109	30
chr8	109200001	109600000	85	60
chr8	120800001	121200000	139	82
chr8	98400001	98800000	131	57
chr9	400001	800000	42	41
chr9	6400001	6800000	13	30
chr9	9600001	10000000	99	30
chr9	15200001	15600000	122	135
chr9	19200001	19600000	114	119
chr9	20000001	20400000	93	36
chr9	26800001	27200000	118	158
chr9	18800001	19200000	100	181
chr9	22800001	23200000	74	32
chr9	36400001	36800000	136	67
chr9	40024797	40400000	6	30
chr9	40800001	40940341	6	30
chr9	41200001	41365793	6	30
chr9	40990342	41200000	6	30
chr9	41415794	41600000	6	30
chr9	71600001	72000000	112	171
chr9	74800001	75200000	78	80
chr9	78800001	79200000	85	132
chr9	79200001	79600000	70	97
chr9	84400001	84800000	53	45
chr9	88400001	88800000	52	76
chr9	94800001	95200000	62	106
chr9	99200001	99600000	67	112
chr9	102800001	103200000	58	90
chr9	107600001	108000000	121	45
chr9	131200001	131600000	130	151
chr9	131600001	132000000	109	130
chr9	74400001	74800000	71	90
chr9	88800001	89200000	91	64
chr9	94000001	94400000	69	62
chr9	95200001	95600000	59	85
chr9	114000001	114400000	95	128
chr9	127600001	128000000	87	122
chr9	132000001	132400000	153	68
chr9	134000001	134400000	117	167
chr9	140400001	140800000	85	178
chr10	5600001	6000000	113	145
chr10	12000001	12400000	105	113
chr10	14800001	15200000	89	174
chr10	18000001	18400000	49	86
chr10	21600001	22000000	102	76
chr10	26800001	27200000	75	110
chr10	28800001	29200000	84	111
chr10	36800001	37200000	87	30
chr10	38000001	38400000	100	80
chr10	12400001	12800000	98	98
chr10	17600001	18000000	45	86
chr10	32400001	32800000	104	63
chr10	36400001	36800000	95	30
chr10	38400001	38800000	86	86
chr10	42800001	43200000	106	80
chr10	46000001	46400000	52	71
chr10	50800001	51200000	70	118
chr10	51600001	52000000	13	30
chr10	53600001	54000000	78	30
chr10	67600001	68000000	74	36
chr10	69600001	70000000	87	110
chr10	74000001	74400000	125	120
chr10	74800001	75200000	94	189
chr10	75600001	76000000	129	133
chr10	94400001	94800000	51	74
chr10	96000001	96400000	72	164
chr10	97600001	98000000	61	214
chr10	98800001	99200000	75	239
chr10	104000001	104400000	96	160
chr10	111600001	112000000	73	86
chr10	126400001	126800000	114	145
chr10	51200001	51600000	51	58
chr10	64800001	65200000	71	88
chr10	68000001	68400000	41	30
chr10	70000001	70400000	77	145
chr10	94000001	94400000	34	82
chr10	103600001	104000000	86	134
chr10	104800001	105200000	74	133
chr10	123600001	124000000	98	103
chr10	92000001	92400000	46	30
chr11	3600001	4000000	106	191
chr11	10000001	10400000	90	62
chr11	18000001	18400000	67	185
chr11	18400001	18800000	80	152
chr11	25200001	25600000	87	30
chr11	34000001	34400000	122	93
chr11	46400001	46800000	150	198
chr11	47200001	47600000	160	215
chr11	47600001	48000000	149	116
chr11	9200001	9600000	79	168
chr11	20800001	21200000	88	30
chr11	31200001	31600000	80	87
chr11	42800001	43200000	92	30
chr11	57200001	57600000	158	173
chr11	59200001	59600000	127	177
chr11	67200001	67600000	94	87
chr11	66000001	66400000	233	183
chr11	70000001	70400000	277	160
chr11	73200001	73600000	187	119
chr11	77200001	77600000	148	108
chr11	91200001	91600000	91	30
chr11	107600001	108000000	67	97
chr11	116800001	117200000	93	199
chr11	118800001	119200000	110	209
chr11	129600001	130000000	103	158
chr11	105600001	106000000	87	125
chr11	122400001	122800000	64	108
chr12	1600001	2000000	91	103
chr12	4400001	4800000	163	135
chr12	6800001	7189876	146	150
chr12	800001	1200000	107	95
chr12	2800001	3200000	131	133
chr12	7600001	8000000	97	94
chr12	10000001	10400000	89	193
chr12	12000001	12400000	157	101
chr12	19200001	19600000	98	91
chr12	27600001	28000000	146	132
chr12	32800001	33200000	129	116
chr12	15600001	16000000	70	85
chr12	32400001	32800000	147	56
chr12	8000001	8400000	75	99
chr12	50400001	50800000	130	175
chr12	50800001	51200000	132	97
chr12	53600001	54000000	165	180
chr12	56800001	57200000	185	139
chr12	59200001	59600000	236	54
chr12	63200001	63600000	151	66
chr12	65600001	66000000	140	69
chr12	83200001	83600000	104	47
chr12	98800001	99200000	126	178
chr12	104400001	104800000	90	126
chr12	51200001	51600000	120	159
chr12	56400001	56800000	259	190
chr12	64800001	65200000	190	132
chr12	72000001	72400000	178	146
chr12	93200001	93600000	79	56
chr12	96400001	96800000	100	71
chr12	97200001	97600000	91	47
chr12	83600001	84000000	82	30
chr12	100400001	100800000	95	150
chr12	110400001	110800000	112	101
chr12	112800001	113200000	117	112
chr12	120800001	121200000	111	207
chr12	122000001	122400000	115	177
chr12	110800001	111200000	101	119
chr12	112000001	112400000	85	117
chr12	118400001	118800000	79	122
chr12	120400001	120800000	114	194
chr12	121600001	122000000	104	139
chr12	122400001	122530623	47	83
chr12	122800001	123200000	90	158
chr12	123200001	123600000	145	241
chr12	122580624	122800000	78	123
chr12	123600001	124000000	120	133
chr12	133200001	133600000	0	0
chr13	20000001	20400000	49	49
chr13	20400001	20800000	78	109
chr13	32800001	33200000	89	181
chr13	39200001	39600000	93	100
chr13	45200001	45600000	64	76
chr13	45600001	46000000	65	163
chr13	51600001	52000000	56	121
chr13	52800001	53200000	49	90
chr13	65200001	65600000	81	30
chr13	79200001	79600000	69	35
chr13	39600001	40000000	74	78
chr13	64800001	65200000	76	35
chr13	70000001	70400000	69	48
chr13	73200001	73600000	135	120
chr13	82800001	83200000	75	30
chr13	87200001	87600000	70	30
chr13	99200001	99600000	87	92
chr13	100800001	101200000	80	68
chr13	104000001	104400000	76	30
chr13	102400001	102800000	88	115
chr14	23200001	23600000	111	186
chr14	30800001	31200000	93	62
chr14	34800001	35200000	174	95
chr14	35200001	35600000	99	102
chr14	44400001	44800000	61	30
chr14	47600001	48000000	60	47
chr14	52800001	53200000	79	101
chr14	55600001	56000000	83	109
chr14	57200001	57600000	68	83
chr14	74000001	74400000	99	185
chr14	77600001	78000000	117	201
chr14	102800001	103200000	94	143
chr14	29200001	29600000	92	59
chr14	31200001	31600000	85	152
chr14	53200001	53600000	72	84
chr14	50000001	50400000	125	149
chr15	22800001	23200000	0	0
chr15	24400001	24800000	20	25
chr15	30000001	30400000	12	30
chr15	34000001	34400000	70	127
chr15	35200001	35600000	65	70
chr15	41200001	41600000	92	131
chr15	43200001	43600000	75	160
chr15	44400001	44800000	65	72
chr15	50400001	50800000	64	182
chr15	50800001	51200000	88	93
chr15	51600001	52000000	77	97
chr15	52000001	52400000	75	142
chr15	55600001	56000000	65	156
chr15	56000001	56400000	57	94
chr15	65200001	65600000	87	140
chr15	67600001	68000000	63	128
chr15	80000001	80400000	82	104
chr15	34400001	34800000	52	175
chr15	38400001	38800000	73	105
chr15	40800001	41200000	112	220
chr15	42800001	43200000	61	145
chr15	44800001	45200000	55	166
chr15	41600001	42000000	67	200
chr15	83200001	83600000	81	152
chr15	83600001	84000000	74	129
chr15	90400001	90800000	151	164
chr15	90800001	91200000	132	87
chr15	91600001	92000000	101	68
chr15	93200001	93600000	137	110
chr15	96400001	96800000	77	30
chr16	60001	400000	0	0
chr16	3200001	3600000	104	225
chr16	4400001	4800000	105	220
chr16	6800001	7200000	30	30
chr16	8800001	9200000	67	90
chr16	24400001	24800000	94	59
chr16	28800001	29200000	56	40
chr16	30000001	30400000	78	71
chr16	30800001	31200000	151	142
chr16	14400001	14800000	100	82
chr16	18800001	19200000	129	110
chr16	30400001	30800000	134	133
chr16	24800001	25200000	110	121
chr16	67600001	68000000	94	170
chr16	71600001	72000000	88	191
chr16	74800001	75200000	105	118
chr16	59600001	60000000	65	55
chr16	68000001	68400000	90	170
chr16	69200001	69600000	133	123
chr16	70000001	70400000	91	80
chr16	89200001	89600000	45	83
chr17	1200001	1600000	177	178
chr17	1600001	2000000	104	149
chr17	2400001	2800000	98	99
chr17	3200001	3600000	61	125
chr17	3600001	4000000	94	173
chr17	4400001	4800000	105	142
chr17	4800001	5200000	106	200
chr17	13200001	13600000	57	91
chr17	16000001	16400000	81	190
chr17	18400001	18800000	91	105
chr17	19200001	19600000	144	169
chr17	800001	1200000	62	68
chr17	4000001	4400000	82	126
chr17	7200001	7600000	121	216
chr17	10400001	10800000	97	124
chr17	15600001	16000000	60	134
chr17	19600001	20000000	136	151
chr17	26800001	27200000	212	161
chr17	27600001	28000000	212	126
chr17	28800001	29200000	101	85
chr17	30000001	30400000	136	89
chr17	36800001	37200000	210	165
chr17	38000001	38400000	298	193
chr17	40400001	40800000	158	170
chr17	41200001	41600000	150	105
chr17	42400001	42800000	96	120
chr17	44400001	44800000	8	26
chr17	45600001	46000000	228	116
chr17	47200001	47600000	162	107
chr17	57200001	57600000	125	156
chr17	60000001	60400000	124	81
chr17	65200001	65600000	148	106
chr17	65600001	66000000	153	111
chr17	72800001	73200000	171	145
chr17	73600001	74000000	225	184
chr17	74000001	74400000	186	170
chr17	35600001	36000000	190	211
chr17	36400001	36800000	221	103
chr17	40800001	41200000	144	225
chr17	42800001	43200000	121	196
chr17	46000001	46400000	215	147
chr17	46800001	47200000	178	105
chr17	49200001	49600000	116	69
chr17	57600001	58000000	262	168
chr17	66000001	66400000	126	112
chr17	73200001	73600000	207	131
chr17	79600001	79709049	76	90
chr17	79759050	80000000	97	73
chr17	80400001	80800000	229	202
chr18	2400001	2800000	98	58
chr18	3200001	3600000	173	142
chr18	6800001	7200000	114	114
chr18	12000001	12400000	97	83
chr18	12800001	13200000	94	92
chr18	2800001	3200000	134	126
chr18	12400001	12800000	93	108
chr18	18510899	18800000	107	45
chr18	19200001	19600000	168	98
chr18	21600001	22000000	174	148
chr18	33600001	34000000	105	120
chr18	43600001	44000000	77	110
chr18	20800001	21200000	160	108
chr18	24000001	24400000	140	95
chr18	29200001	29600000	100	108
chr18	46800001	47200000	86	95
chr18	68400001	68800000	69	30
chr18	52400001	52800000	56	88
chr18	62800001	63200000	86	30
chr18	69200001	69600000	13	30
chr19	400001	800000	96	135
chr19	3200001	3600000	138	158
chr19	3600001	4000000	103	214
chr19	4400001	4800000	74	112
chr19	4800001	5200000	134	156
chr19	5600001	6000000	136	183
chr19	6400001	6800000	107	192
chr19	6800001	7200000	95	82
chr19	2000001	2400000	126	177
chr19	2800001	3200000	105	216
chr19	4000001	4400000	121	171
chr19	5200001	5600000	120	85
chr19	7200001	7346004	114	42
chr19	7396005	7600000	94	93
chr19	8000001	8400000	129	155
chr19	8800001	9200000	172	109
chr19	9600001	10000000	156	149
chr19	10800001	11200000	241	256
chr19	11600001	12000000	142	117
chr19	12000001	12400000	162	160
chr19	12800001	13200000	221	190
chr19	13200001	13600000	184	77
chr19	14000001	14400000	192	120
chr19	16800001	17200000	138	129
chr19	17200001	17600000	159	135
chr19	18000001	18400000	181	151
chr19	18400001	18800000	208	151
chr19	20000001	20400000	12	30
chr19	20400001	20800000	12	30
chr19	21200001	21600000	145	110
chr19	23200001	23600000	143	69
chr19	23600001	24000000	147	71
chr19	9200001	9600000	176	173
chr19	10400001	10800000	245	213
chr19	11200001	11600000	187	201
chr19	12400001	12800000	163	131
chr19	13600001	14000000	185	82
chr19	14400001	14800000	149	133
chr19	17600001	18000000	159	152
chr19	22800001	23200000	138	58
chr19	38000001	38400000	170	131
chr19	39200001	39600000	203	144
chr19	45200001	45600000	171	168
chr19	47200001	47600000	154	157
chr19	47600001	48000000	106	196
chr19	48800001	49200000	127	185
chr19	49600001	50000000	142	186
chr19	54000001	54400000	68	75
chr19	40800001	41200000	158	168
chr19	48000001	48400000	101	146
chr19	53200001	53600000	70	91
chr19	55200001	55600000	116	143
chr20	4800001	5200000	105	121
chr20	7600001	8000000	92	60
chr20	2800001	3200000	122	166
chr20	13600001	14000000	120	129
chr20	30000001	30400000	244	143
chr20	32000001	32400000	201	115
chr20	34000001	34400000	177	156
chr20	50400001	50800000	144	60
chr20	52000001	52400000	182	61
chr20	32400001	32800000	171	84
chr20	34400001	34800000	189	101
chr20	46000001	46400000	170	54
chr20	33200001	33600000	176	139
chr20	62400001	62800000	0	0
chr21	30000001	30400000	98	87
chr21	30800001	31200000	95	135
chr21	32800001	33200000	109	81
chr21	34000001	34400000	103	94
chr21	34800001	35200000	132	120
chr21	37200001	37600000	91	73
chr21	27200001	27600000	88	70
chr21	37600001	38000000	98	141
chr22	19200001	19600000	6	30
chr22	17600001	18000000	129	102
chr22	21200001	21600000	6	30
chr22	28800001	29200000	105	87
chr22	29600001	30000000	181	208
chr22	32000001	32400000	129	137
chr22	33600001	34000000	119	46
chr22	34000001	34400000	100	45
chr22	38800001	39200000	145	161
chr22	40400001	40800000	109	138
chr22	41200001	41600000	151	179
chr22	42000001	42400000	107	188
chr22	43200001	43600000	110	171
chr22	40800001	41200000	164	84
chr22	42800001	43200000	91	112
chr22	41600001	42000000	170	172

## Sheet: Glioma 5
Table S6.10 Copy number variation sites in Glioma 5
CNV-Gain						CNV-Loss
Chr	Start	End	No. of CNV gains in TCGA that overlap with this CNV	No. of CNV losses in TCGA that overlap with this CNV		Chr	Start	End	No. of CNV losses in TCGA that overlap with this CNV	No. of CNV gains in TCGA that overlap with this CNV
chr1	10001	267719	0	0		chr1	2400001	2800000	0	0
chr1	317720	400000	0	0		chr1	22800001	23200000	240	87
chr1	2800001	3200000	0	0		chr1	42400001	42800000	81	99
chr1	24800001	25200000	99	198		chr1	50400001	50800000	103	94
chr1	61200001	61600000	88	47		chr1	55600001	56000000	69	78
chr1	78800001	79200000	67	109		chr1	58000001	58400000	30	74
chr1	108400001	108800000	76	75		chr1	64400001	64800000	86	95
chr1	115600001	116000000	79	53		chr1	81200001	81600000	30	60
chr1	119600001	120000000	140	79		chr1	57600001	58000000	30	81
chr1	37600001	38000000	87	76		chr1	73200001	73600000	30	54
chr1	48000001	48400000	86	48		chr1	110000001	110400000	160	94
chr1	59600001	60000000	79	65		chr1	159600001	160000000	132	125
chr1	142800001	142967761	4	30		chr1	183600001	184000000	115	85
chr1	143117762	143200000	4	30		chr1	152800001	153200000	112	141
chr1	143200001	143544525	4	30		chr1	157200001	157600000	48	110
chr1	147200001	147600000	4	30		chr1	206482222	206800000	111	106
chr1	186800001	187200000	77	48		chr1	208400001	208800000	49	78
chr1	152000001	152400000	151	100		chr1	248400001	248800000	0	0
chr1	177200001	177600000	100	39		chr1	234800001	235200000	45	181
chr1	181200001	181600000	80	56		chr2	4800001	5018788	30	46
chr1	201200001	201600000	147	142		chr2	5118789	5200000	30	34
chr1	215200001	215600000	67	67		chr2	8400001	8800000	52	70
chr1	226000001	226400000	131	83		chr2	6000001	6400000	80	50
chr1	248800001	248908210	0	0		chr2	18000001	18400000	62	81
chr1	224000001	224400000	101	74		chr2	19600001	20000000	30	70
chr1	229600001	230000000	97	87		chr2	23200001	23600000	30	71
chr1	209600001	210000000	155	199		chr2	26400001	26800000	165	80
chr1	249058211	249200000	0	0		chr2	45200001	45600000	59	75
chr2	3600001	4000000	96	92		chr2	50400001	50800000	45	80
chr2	13600001	14000000	55	30		chr2	70800001	71200000	88	70
chr2	26800001	27200000	89	106		chr2	89600001	89630436	30	12
chr2	58000001	58400000	73	53		chr2	89830437	90000000	30	12
chr2	69600001	70000000	119	130		chr2	102800001	103200000	122	88
chr2	76800001	77200000	62	39		chr2	121200001	121600000	62	85
chr2	27200001	27600000	88	168		chr2	122800001	123200000	30	75
chr2	82800001	83200000	67	55		chr2	129200001	129600000	30	71
chr2	105200001	105600000	77	56		chr2	189200001	189600000	54	79
chr2	95326172	95600000	119	82		chr2	217200001	217600000	130	91
chr2	146000001	146400000	55	30		chr2	234000001	234003741	30	30
chr2	148000001	148400000	54	30		chr2	162400001	162800000	52	68
chr2	148400001	148800000	70	76		chr2	207600001	208000000	148	54
chr2	149200001	149600000	67	56		chr2	234053742	234400000	228	62
chr2	157600001	158000000	54	30		chr2	238000001	238400000	104	58
chr2	159600001	160000000	135	68		chr2	240400001	240784132	56	57
chr2	177600001	178000000	105	30		chr2	241200001	241600000	158	66
chr2	199600001	200000000	79	30		chr2	241600001	242000000	123	62
chr2	210000001	210400000	68	43		chr2	240809133	241200000	146	63
chr2	218400001	218800000	77	60		chr3	8800001	9200000	79	121
chr2	219600001	220000000	88	166		chr3	20400001	20800000	30	65
chr2	196800001	197200000	73	82		chr3	50400001	50800000	162	100
chr2	199200001	199600000	85	30		chr3	54800001	55200000	95	82
chr2	224000001	224400000	57	30		chr3	64000001	64400000	130	70
chr2	184400001	184800000	81	30		chr3	59600001	60000000	37	64
chr2	238800001	239200000	89	211		chr3	24800001	25200000	30	66
chr3	22400001	22800000	60	30		chr3	84000001	84400000	30	91
chr3	24400001	24800000	68	70		chr3	126400001	126800000	75	65
chr3	34000001	34400000	62	30		chr3	134800001	135200000	49	67
chr3	53600001	54000000	85	109		chr3	139600001	140000000	43	75
chr3	2000001	2400000	71	67		chr3	147200001	147600000	30	46
chr3	13600001	14000000	172	102		chr3	186000001	186400000	106	129
chr3	20800001	21200000	58	30		chr3	186800001	187200000	120	85
chr3	55200001	55600000	53	66		chr3	94000001	94400000	30	94
chr3	8000001	8400000	70	42		chr3	132800001	133200000	71	80
chr3	69600001	70000000	99	137		chr3	135200001	135600000	30	78
chr3	75600001	76000000	47	42		chr3	140400001	140800000	59	81
chr3	81600001	82000000	79	40		chr3	167600001	168000000	77	100
chr3	96800001	97200000	95	44		chr4	6400001	6800000	134	119
chr3	104000001	104400000	99	30		chr4	5200001	5600000	80	64
chr3	162000001	162400000	74	30		chr4	6000001	6400000	139	79
chr3	102400001	102800000	60	30		chr4	8000001	8400000	115	84
chr3	146800001	147200000	73	44		chr4	61200001	61600000	30	129
chr3	149600001	150000000	88	55		chr4	61600001	62000000	30	76
chr3	161200001	161600000	80	51		chr4	78000001	78400000	43	83
chr3	162400001	162800000	65	30		chr4	79200001	79600000	99	83
chr3	187600001	188000000	126	83		chr4	92400001	92800000	35	75
chr3	100400001	100800000	71	71		chr4	138800001	139200000	95	52
chr3	176000001	176400000	85	30		chr4	172400001	172800000	48	53
chr4	1200001	1423146	58	82		chr5	400001	800000	0	0
chr4	1478647	1600000	56	34		chr5	20000001	20400000	30	102
chr4	16000001	16400000	95	84		chr5	33600001	34000000	70	103
chr4	28800001	29200000	68	54		chr5	9200001	9600000	46	101
chr4	9200001	9600000	34	33		chr5	30400001	30800000	30	102
chr4	34400001	34800000	64	30		chr5	44000001	44400000	52	113
chr4	45200001	45600000	81	30		chr5	59200001	59600000	30	97
chr4	46800001	47200000	79	79		chr5	100000001	100400000	124	48
chr4	49600001	49660117	8	30		chr5	119600001	120000000	50	60
chr4	52800001	53200000	101	67		chr5	134400001	134800000	101	68
chr4	54000001	54400000	142	79		chr5	136800001	137200000	133	68
chr4	52660118	52800000	95	73		chr5	119200001	119600000	30	53
chr4	70800001	71200000	87	88		chr5	151200001	151600000	69	64
chr4	92800001	93200000	72	30		chr5	150800001	151200000	115	72
chr4	125200001	125600000	63	35		chr5	168000001	168400000	103	97
chr4	126000001	126400000	54	42		chr5	172000001	172400000	97	122
chr4	130400001	130800000	70	30		chr5	172800001	173200000	66	97
chr4	134800001	135200000	42	42		chr6	23200001	23600000	30	115
chr4	177600001	178000000	54	60		chr6	49600001	50000000	111	106
chr4	88800001	89200000	58	103		chr6	76800001	77200000	30	69
chr4	93200001	93600000	70	51		chr6	63600001	64000000	47	132
chr4	97200001	97600000	53	30		chr6	166000001	166400000	92	66
chr4	139200001	139600000	57	30		chr7	10001	400000	0	0
chr5	10001	400000	0	0		chr7	22400001	22800000	76	91
chr5	4800001	5200000	128	75		chr7	33600001	34000000	54	91
chr5	9600001	10000000	112	82		chr7	36800001	37200000	61	80
chr5	43600001	44000000	133	42		chr7	43200001	43600000	68	73
chr5	96800001	97200000	58	30		chr7	45200001	45600000	41	83
chr5	97600001	98000000	64	30		chr7	9200001	9600000	30	94
chr5	104000001	104400000	64	30		chr7	50410632	50800000	152	89
chr5	112400001	112800000	77	97		chr7	61200001	61310513	30	15
chr5	120800001	121200000	47	48		chr7	61360514	61600000	30	15
chr5	134800001	135200000	67	80		chr7	110400001	110800000	42	135
chr5	103600001	104000000	65	30		chr7	127200001	127600000	81	96
chr5	117200001	117600000	58	30		chr7	132400001	132800000	80	80
chr5	148000001	148400000	68	93		chr7	144800001	145200000	30	72
chr6	5600001	6000000	75	57		chr7	147200001	147600000	53	68
chr6	6400001	6800000	125	64		chr7	151200001	151600000	120	89
chr6	32000001	32400000	9	30		chr7	156000001	156400000	58	76
chr6	46400001	46800000	111	108		chr7	157200001	157600000	85	108
chr6	27200001	27600000	63	69		chr8	800001	1200000	30	54
chr6	58400001	58780166	10	30		chr8	10000001	10400000	47	32
chr6	63200001	63600000	131	30		chr8	10800001	11200000	139	74
chr6	65600001	66000000	123	30		chr8	21200001	21600000	40	70
chr6	68400001	68800000	96	30		chr8	36800001	37200000	30	245
chr6	80000001	80400000	60	48		chr8	37200001	37600000	61	250
chr6	96000001	96400000	71	59		chr8	40400001	40800000	42	258
chr6	102800001	103200000	77	30		chr8	20800001	21200000	54	60
chr6	114800001	115200000	79	30		chr8	27200001	27600000	180	103
chr6	127200001	127600000	76	74		chr8	47200001	47600000	32	116
chr6	160800001	161200000	62	145		chr8	47600001	48000000	61	106
chr6	170400001	170800000	71	140		chr8	56000001	56400000	73	82
chr6	120400001	120800000	82	30		chr8	65200001	65600000	72	90
chr6	161200001	161600000	81	126		chr8	51200001	51600000	30	106
chr7	6400001	6800000	112	117		chr8	64800001	65200000	30	97
chr7	30800001	31200000	87	110		chr8	116400001	116800000	57	143
chr7	22000001	22400000	108	69		chr8	142000001	142400000	79	109
chr7	40800001	41200000	77	34		chr8	143600001	144000000	90	88
chr7	49200001	49600000	62	30		chr9	2400001	2800000	97	111
chr7	55200001	55600000	256	96		chr9	36800001	37200000	154	144
chr7	61054332	61200000	15	30		chr9	38000001	38400000	59	89
chr7	72400001	72800000	75	62		chr9	4000001	4400000	63	133
chr7	93600001	94000000	74	41		chr9	41200001	41365793	30	6
chr7	96000001	96400000	94	63		chr9	41415794	41600000	30	6
chr7	124000001	124400000	52	38		chr9	65467680	65600000	30	6
chr7	128400001	128800000	114	158		chr9	73600001	74000000	43	65
chr7	131600001	132000000	78	51		chr9	87200001	87600000	112	69
chr7	82800001	83200000	96	42		chr9	92400001	92800000	53	58
chr7	93200001	93600000	97	70		chr9	109600001	110000000	85	65
chr7	148400001	148800000	104	98		chr9	120000001	120400000	38	78
chr7	157600001	158000000	62	58		chr9	122800001	123200000	66	65
chr7	158000001	158400000	80	85		chr9	126800001	127200000	103	93
chr8	6800001	7200000	41	34		chr9	136400001	136800000	98	76
chr8	20000001	20400000	51	75		chr9	136800001	137041193	88	64
chr8	43600001	43838887	5	30		chr9	137091194	137200000	35	47
chr8	46838888	47200000	5	30		chr9	137600001	138000000	94	64
chr8	58000001	58400000	90	51		chr9	138400001	138800000	105	81
chr8	60400001	60800000	79	30		chr10	6800001	7200000	55	104
chr8	80000001	80400000	121	30		chr10	44000001	44400000	139	106
chr8	72000001	72400000	84	67		chr10	49600001	50000000	152	85
chr8	93600001	94000000	98	62		chr10	80000001	80400000	48	124
chr8	98000001	98400000	89	59		chr10	91600001	92000000	33	51
chr8	131600001	132000000	112	39		chr10	100000001	100400000	190	53
chr8	143200001	143600000	70	49		chr10	105200001	105600000	135	79
chr9	12400001	12800000	82	75		chr10	106000001	106400000	156	60
chr9	19600001	20000000	96	52		chr10	106400001	106800000	30	65
chr9	22800001	23200000	74	32		chr10	124000001	124400000	182	97
chr9	46000001	46400000	6	30		chr10	125200001	125600000	68	62
chr9	66800001	67107834	6	30		chr10	126000001	126400000	102	93
chr9	116400001	116800000	90	48		chr10	110000001	110400000	30	55
chr9	116800001	117200000	111	181		chr10	58400001	58800000	30	67
chr9	118800001	119200000	59	65		chr10	129600001	130000000	124	65
chr10	10800001	11200000	83	136		chr11	3200001	3600000	99	68
chr10	17600001	18000000	45	86		chr11	7600001	8000000	188	77
chr10	50800001	51200000	70	118		chr11	12800001	13200000	70	119
chr10	52800001	53200000	81	66		chr11	15200001	15600000	43	74
chr10	81200001	81600000	54	54		chr11	22400001	22800000	83	87
chr10	92800001	93200000	58	127		chr11	34000001	34400000	93	122
chr10	99200001	99600000	73	231		chr11	48400001	48800000	25	17
chr10	71200001	71600000	84	89		chr11	11200001	11600000	87	95
chr10	77200001	77600000	125	57		chr11	28000001	28400000	96	89
chr10	80400001	80800000	98	41		chr11	44000001	44400000	101	103
chr10	50000001	50400000	68	212		chr11	68800001	69200000	70	316
chr10	92000001	92400000	46	30		chr11	70400001	70800000	65	328
chr10	131200001	131600000	72	61		chr11	92400001	92800000	74	88
chr11	1600001	2000000	102	243		chr11	80400001	80800000	30	128
chr11	2400001	2800000	73	112		chr11	81600001	82000000	35	182
chr11	4400001	4800000	98	180		chr11	58400001	58800000	98	133
chr11	6400001	6800000	71	229		chr11	115600001	116000000	43	73
chr11	11600001	12000000	89	100		chr11	117600001	118000000	220	99
chr11	23600001	24000000	85	30		chr11	126400001	126800000	30	93
chr11	45600001	46000000	129	131		chr11	128000001	128400000	72	82
chr11	4000001	4400000	72	84		chr11	131600001	132000000	55	71
chr11	26000001	26400000	74	48		chr11	133200001	133600000	50	85
chr11	51200001	51594205	7	30		chr11	134400001	134800000	0	0
chr11	76000001	76400000	182	80		chr11	130800001	131200000	30	64
chr11	84400001	84800000	95	41		chr12	3200001	3600000	78	129
chr11	79600001	80000000	131	30		chr12	28800001	29200000	30	98
chr11	90000001	90400000	87	46		chr12	52800001	53200000	111	149
chr11	132400001	132800000	66	30		chr12	106400001	106800000	120	93
chr11	134800001	134946516	0	0		chr12	59600001	60000000	30	148
chr11	105600001	106000000	87	125		chr12	119600001	120000000	115	70
chr11	113200001	113600000	57	158		chr12	113200001	113600000	191	108
chr12	2400001	2800000	109	54		chr12	126000001	126400000	51	60
chr12	13200001	13600000	69	65		chr12	126400001	126800000	56	79
chr12	30000001	30400000	115	30		chr13	29600001	30000000	30	86
chr12	22800001	23200000	116	49		chr13	33600001	34000000	110	87
chr12	48800001	49200000	119	215		chr13	43600001	44000000	56	47
chr12	63200001	63600000	151	66		chr13	58800001	59200000	30	45
chr12	94400001	94800000	73	98		chr13	66800001	67200000	54	57
chr12	49200001	49600000	136	121		chr13	110000001	110400000	30	76
chr12	120800001	121200000	111	207		chr13	112000001	112353994	30	82
chr12	131600001	132000000	98	67		chr13	112503995	112800000	43	67
chr13	66400001	66800000	82	30		chr14	56000001	56400000	81	87
chr13	68800001	69200000	67	30		chr14	66400001	66800000	30	71
chr13	80800001	81200000	77	48		chr14	89200001	89600000	38	42
chr13	34400001	34800000	53	63		chr14	106400001	106800000	0	0
chr13	101200001	101600000	83	57		chr14	62800001	63200000	51	64
chr13	108000001	108400000	93	64		chr14	95200001	95600000	71	65
chr13	112800001	113200000	84	59		chr14	98400001	98800000	47	55
chr13	114425994	114639948	48	57		chr14	101600001	102000000	30	68
chr13	114739949	114800000	23	30		chr14	104800001	105200000	50	73
chr14	20000001	20400000	0	0		chr15	71600001	72000000	30	158
chr14	33600001	34000000	110	30		chr15	74000001	74400000	144	138
chr14	38000001	38400000	117	61		chr15	77600001	78000000	89	86
chr14	46400001	46800000	76	30		chr15	31200001	31600000	160	65
chr14	54000001	54400000	76	30		chr15	71200001	71600000	77	107
chr14	104400001	104800000	98	89		chr15	74400001	74800000	161	94
chr14	106000001	106400000	0	0		chr15	82800001	82829645	30	28
chr14	52400001	52800000	75	116		chr15	58400001	58800000	63	72
chr14	54400001	54800000	73	38		chr15	82879646	83200000	37	35
chr14	88000001	88400000	59	43		chr15	86400001	86800000	39	87
chr15	20400001	20800000	0	0		chr15	100000001	100400000	83	84
chr15	21600001	22000000	0	0		chr15	88000001	88400000	58	76
chr15	72400001	72800000	100	130		chr16	7600001	8000000	30	95
chr16	2400001	2800000	110	128		chr16	17200001	17600000	30	11
chr16	23600001	24000000	81	102		chr16	5200001	5600000	30	93
chr16	28400001	28800000	64	86		chr16	54000001	54400000	63	100
chr16	32400001	32800000	5	30		chr16	65600001	66000000	42	68
chr16	48400001	48800000	105	73		chr16	57600001	58000000	160	107
chr16	52800001	53200000	81	46		chr16	88000001	88389383	65	73
chr16	46385802	46400000	5	30		chr17	32400001	32800000	30	14
chr16	49200001	49600000	90	77		chr17	54400001	54800000	59	146
chr16	55200001	55600000	76	80		chr17	64800001	65200000	117	155
chr16	68000001	68400000	90	170		chr17	77200001	77600000	43	148
chr16	70000001	70400000	91	80		chr18	6400001	6800000	37	95
chr16	88800001	89200000	19	30		chr18	8000001	8400000	44	104
chr17	33200001	33600000	138	216		chr18	25200001	25600000	35	141
chr17	44400001	44800000	8	26		chr18	45200001	45600000	67	101
chr18	27600001	28000000	115	51		chr18	48800001	49200000	75	49
chr18	35200001	35600000	75	66		chr18	73200001	73600000	30	63
chr18	36000001	36400000	70	30		chr19	31200001	31600000	30	225
chr18	41200001	41600000	69	30		chr20	12800001	13200000	67	106
chr18	52000001	52059136	34	30		chr20	17600001	18000000	102	152
chr18	32400001	32800000	83	109		chr20	24800001	25200000	115	120
chr18	36400001	36800000	77	33		chr20	29419570	29600000	27	9
chr18	52209137	52400000	45	41		chr20	39200001	39600000	45	102
chr18	72400001	72800000	63	96		chr20	48800001	49200000	82	259
chr18	76000001	76400000	62	30		chr20	58800001	59200000	106	122
chr19	60001	400000	53	64		chr20	60000001	60400000	64	113
chr19	1200001	1600000	137	197		chr20	59600001	60000000	39	130
chr19	800001	1200000	155	213		chr20	58400001	58800000	127	111
chr19	16000001	16400000	161	136		chr21	18000001	18400000	30	132
chr19	24400001	24631782	6	30		chr21	39200001	39600000	89	80
chr19	19600001	20000000	166	150		chr21	41200001	41600000	102	86
chr19	32000001	32400000	167	47		chr21	42800001	42955559	71	81
chr19	29200001	29600000	242	61		chr21	43200001	43600000	183	90
chr19	41600001	42000000	149	168		chr21	43005560	43200000	69	79
chr20	44000001	44400000	136	134		chr21	46800001	47200000	36	56
chr20	57600001	58000000	122	89		chr22	19600001	20000000	30	6
chr20	62800001	62965520	0	0		chr22	27600001	28000000	30	83
						chr22	32800001	33200000	98	102
						chr22	43600001	44000000	80	79
						chr22	44400001	44800000	178	69
						chr22	48800001	49200000	110	108
						chr22	28000001	28400000	100	106
						chr22	39600001	40000000	154	122
						chr22	49200001	49600000	49	45

[truncated: 22 more sheets: Leukemia 1, Leukemia 2, Leukemia 3, Leukemia 4, Leukemia 5, Liver 1, liver 2, Liver 3, Liver 4, Liver 5, Lung 1, Lung 2, Lung 3, Lung 4, Lung 5, Lung-Brain 1, Lung-Brain 2, Lung-Brain 3, Lung-Brain 4, Lung-Brain 5 …]
