# Supplementary material for: Massive interstitial copy-neutral loss-of-heterozygosity as evidence for cancer being a disease of the DNA-damage response
Source: BMC Med Genomics. 2015 Jul 25;8:42. doi: 10.1186/s12920-015-0104-2 (PMC4515014; doi:10.1186/s12920-015-0104-2)
Supplement: Additional file 6: Figure S1. — Chromosomal distributions of LOHs, GOHs and CNVs in cancer samples. Symbols representing the different types of mutations are given in legend of Fig. 1. [file 12920_2015_104_MOESM6_ESM.zip]

Archive with 22 entries (19 files):
- Figure S1/
- Figure S1/.DS_Store
- __MACOSX/
- __MACOSX/Figure S1/
- __MACOSX/Figure S1/._.DS_Store
- Figure S1/Figure S1A Gastric.tiff
- __MACOSX/Figure S1/._Figure S1A Gastric.tiff
- Figure S1/Figure S1B Glioma.tiff
- __MACOSX/Figure S1/._Figure S1B Glioma.tiff
- Figure S1/Figure S1C Leukemia.tiff
- __MACOSX/Figure S1/._Figure S1C Leukemia.tiff
- Figure S1/Figure S1D Liver.tiff
- __MACOSX/Figure S1/._Figure S1D Liver.tiff
- Figure S1/Figure S1E Lung.tiff
- __MACOSX/Figure S1/._Figure S1E Lung.tiff
- Figure S1/Figure S1F LungBrain.tiff
- __MACOSX/Figure S1/._Figure S1F LungBrain.tiff
- Figure S1/Figure S1G Lung-to-Liver (WGS).tif
- __MACOSX/Figure S1/._Figure S1G Lung-to-Liver (WGS).tif
- Figure S1/Figure S1H Liver (WGS).tif
- __MACOSX/Figure S1/._Figure S1H Liver (WGS).tif
- __MACOSX/._Figure S1
