# Supplementary material for: Massive interstitial copy-neutral loss-of-heterozygosity as evidence for cancer being a disease of the DNA-damage response
Source: BMC Med Genomics. 2015 Jul 25;8:42. doi: 10.1186/s12920-015-0104-2 (PMC4515014; doi:10.1186/s12920-015-0104-2)
Supplement: Additional file 11: Table S9. — LOH fragment lengths. [file 12920_2015_104_MOESM11_ESM.xlsx]

## Sheet: Gastric1
Table S9. LOH fragment lengths.
Table S9.1 Gastric1
Chr	Start	End	Length
chr1	3733466	6467280	2733814
chr1	8317691	9892593	1574902
chr1	10001786	10508679	506893
chr1	11593264	13798796	2205532
chr1	13799457	14502162	702705
chr1	15809876	16948722	1138846
chr1	16948722	17850480	901758
chr1	19114743	21663030	2548287
chr1	22269260	23952365	1683105
chr1	32305672	35050407	2744735
chr1	35050407	37990218	2939811
chr1	46055858	53315129	7259271
chr1	62683546	65326377	2642831
chr1	72600172	81993913	9393741
chr1	86909582	89515195	2605613
chr1	93817946	97174329	3356383
chr1	97202856	112195091	14992235
chr1	112195091	113837168	1642077
chr1	150355537	154115635	3760098
chr1	155394922	161345518	5950596
chr1	162244012	167453658	5209646
chr1	169750529	179158932	9408403
chr1	181149480	182216192	1066712
chr1	186592191	188387941	1795750
chr1	201422348	202060020	637672
chr1	202060020	203307072	1247052
chr1	203307072	204980907	1673835
chr1	216618802	222795569	6176767
chr1	222797614	225066258	2268644
chr1	229208504	230878561	1670057
chr1	231826253	234529540	2703287
chr1	234529570	234530325	755
chr1	237267176	241144777	3877601
chr2	25680930	29009840	3328910
chr2	31268974	33779917	2510943
chr2	40242479	41092349	849870
chr2	41092349	43793119	2700770
chr2	47895323	61656992	13761669
chr2	71329868	77544105	6214237
chr2	82156767	89251130	7094363
chr2	113319547	115861277	2541730
chr2	149277896	152257386	2979490
chr2	152257386	160969145	8711759
chr2	160969145	166774101	5804956
chr2	212618902	221616757	8997855
chr2	229543080	231749440	2206360
chr2	235462720	242017868	6555148
chr3	13199619	13492292	292673
chr3	13492292	21650648	8158356
chr3	21650648	23639754	1989106
chr3	47444281	48962775	1518494
chr3	49079767	51593827	2514060
chr3	57020632	58461665	1441033
chr3	65827668	69363000	3535332
chr3	73281159	86947741	13666582
chr3	86947741	88559921	1612180
chr3	88559921	101409096	12849175
chr3	109128692	122863027	13734335
chr3	123939607	127719658	3780051
chr3	138498465	142366626	3868161
chr3	142368071	150778166	8410095
chr3	150778166	163840012	13061846
chr3	166538324	169784616	3246292
chr3	169784616	171663458	1878842
chr3	183034478	183345923	311445
chr3	194749585	196015772	1266187
chr4	6746717	7858454	1111737
chr4	7929210	10478974	2549764
chr4	12970507	13996896	1026389
chr4	13996896	23901422	9904526
chr4	37572206	38921042	1348836
chr4	39526641	40065648	539007
chr4	57652380	67130270	9477890
chr4	67933918	84537230	16603312
chr4	84537230	88102967	3565737
chr4	115060437	124117562	9057125
chr4	128535005	141621628	13086623
chr4	141621628	154873677	13252049
chr4	166767989	168275693	1507704
chr4	169548178	183447944	13899766
chr4	183985778	185951426	1965648
chr4	188501442	189335018	833576
chr5	4098642	10244810	6146168
chr5	13699162	17048724	3349562
chr5	18857003	23727533	4870530
chr5	23727737	31375406	7647669
chr5	31603202	32161463	558261
chr5	35997898	43109783	7111885
chr5	55033113	61707432	6674319
chr5	68502297	71828509	3326212
chr5	71828509	78639771	6811262
chr5	124116574	126043260	1926686
chr5	126043260	132258656	6215396
chr5	132258656	134036784	1778128
chr5	145566062	150617370	5051308
chr5	173989289	176050715	2061426
chr5	176575719	178063180	1487461
chr5	179729967	179934778	204811
chr6	13850217	14927984	1077767
chr6	14980632	15130292	149660
chr6	15130292	18392804	3262512
chr6	18392804	26130677	7737873
chr6	26190199	26560364	370165
chr6	30556431	31486920	930489
chr6	35246319	36382052	1135733
chr6	36382052	36623083	241031
chr6	40963113	41834037	870924
chr6	71278101	92743092	21464991
chr6	111184982	117001824	5816842
chr6	117001824	124179513	7177689
chr6	148611294	152963887	4352593
chr6	158645649	159345144	699495
chr6	159345144	166661518	7316374
chr6	167398345	167923070	524725
chr7	3077497	4790547	1713050
chr7	4790547	5224014	433467
chr7	5224014	6337282	1113268
chr7	6774220	8101664	1327444
chr7	21774290	33153482	11379192
chr7	33153482	56346399	23192917
chr7	57637294	64470887	6833593
chr7	64470887	64553148	82261
chr7	65681115	66975867	1294752
chr7	67158515	67564211	405696
chr7	71691270	72223323	532053
chr7	73339617	78022572	4682955
chr7	83653709	84913572	1259863
chr7	90802001	98780311	7978310
chr7	100927492	102267178	1339686
chr7	102267178	104991241	2724063
chr7	135381500	137360130	1978630
chr7	137360130	138462487	1102357
chr7	138541212	139934900	1393688
chr7	139942304	146937237	6994933
chr7	146937672	151676834	4739162
chr7	152386594	154828109	2441515
chr7	154828109	156717173	1889064
chr8	3337833	6239576	2901743
chr8	6239576	9288180	3048604
chr8	9288180	12396438	3108258
chr8	17818438	21573132	3754694
chr8	21573132	23041082	1467950
chr8	31715334	36174334	4459000
chr8	36174334	49730005	13555671
chr8	54782041	58241429	3459388
chr8	64051607	67154810	3103203
chr8	74356372	90902053	16545681
chr8	90913236	97520265	6607029
chr8	101112754	113360846	12248092
chr8	126421903	133941626	7519723
chr9	34852611	36587048	1734437
chr9	44800862	71654681	26853819
chr9	88257068	90768340	2511272
chr9	91901547	95812707	3911160
chr9	95812707	98186480	2373773
chr9	98898393	101583555	2685162
chr9	110270115	113366974	3096859
chr9	114763498	122077079	7313581
chr9	127969035	129666812	1697777
chr9	131224655	132193773	969118
chr10	3068486	5918732	2850246
chr10	5918732	6648330	729598
chr10	7499754	10463201	2963447
chr10	10463201	12448151	1984950
chr10	13771761	14988600	1216839
chr10	14988600	16025507	1036907
chr10	18273921	18982031	708110
chr10	27116385	29846388	2730003
chr10	50658369	51524971	866602
chr10	66810713	74879374	8068661
chr10	81878727	86649575	4770848
chr10	88264015	88685686	421671
chr10	94342059	95525216	1183157
chr10	97830604	98619250	788646
chr10	98887698	99172751	285053
chr10	104897254	111935178	7037924
chr10	123318961	129928073	6609112
chr10	129928073	132272122	2344049
chr11	3480761	6937524	3456763
chr11	9264368	9688655	424287
chr11	13588284	17043209	3454925
chr11	18641561	20337228	1695667
chr11	21362927	33229296	11866369
chr11	61770899	64170542	2399643
chr11	67358426	69392257	2033831
chr11	76734329	85811138	9076809
chr11	86715856	95775513	9059657
chr11	97725569	100548855	2823286
chr11	101976009	107720941	5744932
chr11	108670110	114138801	5468691
chr11	114139205	116919511	2780306
chr11	116919511	118729456	1809945
chr11	122909546	125908916	2999370
chr12	3060911	7463241	4402330
chr12	7463241	8116066	652825
chr12	9060204	12415978	3355774
chr12	19258659	21513596	2254937
chr12	29943124	37876518	7933394
chr12	51208475	51895630	687155
chr12	52729142	54536656	1807514
chr12	65098077	69541269	4443192
chr12	69541269	77048476	7507207
chr12	96153997	102298621	6144624
chr12	117578113	118556987	978874
chr12	120338236	120860108	521872
chr13	22363365	25579336	3215971
chr13	26028197	26819698	791501
chr13	28066866	28693019	626153
chr13	28693019	38015094	9322075
chr13	39491519	41252743	1761224
chr13	70643712	71447461	803749
chr13	79126872	90351333	11224461
chr13	97943891	101120894	3177003
chr14	21315449	21796784	481335
chr14	21796784	23197677	1400893
chr14	23197677	31246858	8049181
chr14	35899953	36514786	614833
chr14	58786435	65441561	6655126
chr14	65441561	74466938	9025377
chr14	89778180	102387899	12609719
chr14	103097912	105005110	1907198
chr15	22533783	22804050	270267
chr15	22966901	23736658	769757
chr15	23736658	25251310	1514652
chr15	53707785	62829738	9121953
chr15	65434884	68529701	3094817
chr15	68529701	75031521	6501820
chr15	75726622	78392326	2665704
chr15	87612659	90718739	3106080
chr15	90720572	91046712	326140
chr15	93350267	93433936	83669
chr15	94488791	94869337	380546
chr15	94869337	98987433	4118096
chr16	3380008	4496145	1116137
chr16	9180340	9799641	619301
chr16	9800052	11668168	1868116
chr16	11669074	14048844	2379770
chr16	14664302	15961996	1297694
chr16	15961996	19367244	3405248
chr16	19367244	21540257	2173013
chr16	22965037	26756471	3791434
chr16	26756726	28909622	2152896
chr16	33413927	46816284	13402357
chr16	46816284	48662675	1846391
chr16	54148622	54254088	105466
chr16	63160803	68218336	5057533
chr16	70159966	74406694	4246728
chr16	74939372	78043771	3104399
chr16	78043771	81029003	2985232
chr16	84235550	89580856	5345306
chr17	1123227	2714251	1591024
chr17	2788190	3464190	676000
chr17	4706953	4732872	25919
chr17	10158810	11776540	1617730
chr17	13344501	13733232	388731
chr17	13733232	15937487	2204255
chr17	29968598	34197983	4229385
chr17	34966966	35824796	857830
chr17	35824796	37677325	1852529
chr17	37677325	40793704	3116379
chr17	40794783	41586475	791692
chr17	41727924	42539569	811645
chr17	43051319	43177951	126632
chr17	43188117	44332305	1144188
chr17	46275010	47432212	1157202
chr17	57013803	59635898	2622095
chr17	60663268	63601447	2938179
chr17	63601447	66276048	2674601
chr17	66276048	71144879	4868831
chr17	71322458	73054759	1732301
chr17	78807502	80875527	2068025
chr18	3136512	6910535	3774023
chr18	6910535	13326241	6415706
chr18	13326241	20624223	7297982
chr18	29633448	33112069	3478621
chr18	33652123	38345269	4693146
chr18	43551439	43825950	274511
chr18	47042290	56100167	9057877
chr18	74253251	77856788	3603537
chr19	2955052	3255643	300591
chr19	3354956	4212345	857389
chr19	5429659	5433562	3903
chr19	6472677	6688146	215469
chr19	6866745	7489375	622630
chr19	7489375	9028432	1539057
chr19	12315930	12409924	93994
chr19	12410620	13696432	1285812
chr19	14215291	14604154	388863
chr19	14604154	14798171	194017
chr19	21347223	21966566	619343
chr19	21966566	22469057	502491
chr19	22599468	23458029	858561
chr19	23458029	23862900	404871
chr19	32755790	33748762	992972
chr19	39335644	41392154	2056510
chr19	45367502	46312345	944843
chr19	46947159	47313863	366704
chr19	47802113	48578959	776846
chr19	48848297	49726350	878053
chr19	53042265	53841452	799187
chr19	56060062	57173775	1113713
chr19	57861230	58926008	1064778
chr20	3196253	3317761	121508
chr20	21345182	25861097	4515915
chr20	29455601	36580611	7125010
chr20	37578055	46381565	8803510
chr20	47389100	48397779	1008679
chr20	50222329	50654400	432071
chr20	55342582	56012674	670092
chr20	57574478	60918087	3343609
chr20	60918542	62458395	1539853
chr20	62458395	62503273	44878
chr21	11139909	21920791	10780882
chr21	37801434	37966840	165406
chr22	21942007	24681555	2739548
chr22	29789021	31133258	1344237
chr22	35517686	36503624	985938
chr22	38007826	38949624	941798
chr22	39535208	42948172	3412964
chr22	43483242	44018581	535339
chr22	45413299	46874458	1461159
chr22	49626384	50824550	1198166

## Sheet: Gastric2
Table S9. Numbers of LOF fragment detected in various cancer samples.
Table S9.2 Gastric2
Chr	Start	End	Length
chr1	32562981	32588784	25803
chr2	220446242	222109248	1663006
chr3	47560863	48173653	612790
chr3	49951551	50236067	284516
chr3	155556194	155596867	40673
chr4	37572206	38246265	674059
chr6	29584338	29645118	60780
chr7	13523441	13998541	475100
chr7	131337146	132508581	1171435
chr9	33275780	33481745	205965
chr10	69821400	70217052	395652
chr12	120615992	120751753	135761
chr14	35547434	37499331	1951897
chr14	89778180	90015007	236827
chr15	93662687	93698944	36257
chr16	11012169	11469002	456833
chr16	71936733	73274813	1338080
chr17	18106127	18766382	660255
chr19	9558903	10001691	442788
chr19	20628533	21140742	512209
chr19	34327200	34946891	619691
chr19	35338256	35392786	54530
chr19	50030096	50803403	773307
chr21	11138452	15116712	3978260
chr21	45134588	45441542	306954
chr22	34163761	34225927	62166

## Sheet: Gastric3
Table S9. Numbers of LOF fragment detected in various cancer samples.
Table S9.3 Gastric3
Chr	Start	End	Length
chr1	13943185	15564121	1620936
chr1	15685362	15718470	33108
chr1	20660452	21662983	1002531
chr1	60509271	63759441	3250170
chr1	113514795	114425468	910673
chr1	142613136	142795852	182716
chr1	155924312	168117460	12193148
chr1	168117460	200651548	32534088
chr1	205073446	212357301	7283855
chr1	215469693	224442478	8972785
chr1	226330285	227124149	793864
chr1	230495588	230525140	29552
chr1	232879050	233869003	989953
chr1	235542590	236572475	1029885
chr1	243275162	244161876	886714
chr2	27370232	28009180	638948
chr2	53096730	54174958	1078228
chr2	97232656	98298132	1065476
chr3	55939692	57004962	1065270
chr3	73280462	73911771	631309
chr4	186222963	187494286	1271323
chr5	172548709	174037467	1488758
chr5	174980796	175564023	583227
chr5	177092634	178221596	1128962
chr6	11653479	13779480	2126001
chr6	18294659	24388116	6093457
chr6	37841884	37861882	19998
chr6	53830566	57378078	3547512
chr6	90457403	98693885	8236482
chr6	104473752	107376851	2903099
chr6	114451231	119162482	4711251
chr6	151113087	155394543	4281456
chr6	162497414	167452573	4955159
chr7	1829899	1840557	10658
chr7	2455755	2603768	148013
chr7	68124949	68247097	122148
chr7	102961593	104932602	1971009
chr7	104932602	105610419	677817
chr7	107988718	115077725	7089007
chr7	152147071	152253627	106556
chr9	871715	6118174	5246459
chr10	10641508	12123667	1482159
chr10	18273992	27177728	8903736
chr10	30269543	36640122	6370579
chr10	65043221	70502830	5459609
chr10	111663943	118466150	6802207
chr11	3487665	4538934	1051269
chr11	18584531	19109508	524977
chr11	35377690	35936290	558600
chr11	61431059	62506502	1075443
chr11	62506502	65096244	2589742
chr11	65096244	66143529	1047285
chr11	76950302	77637419	687117
chr11	78797120	86000757	7203637
chr11	86117091	89545216	3428125
chr11	124705936	126248211	1542275
chr12	32378752	32838101	459349
chr12	54014240	56829381	2815141
chr13	21523824	23664670	2140846
chr13	78425942	96157116	17731174
chr13	96157713	97943903	1786190
chr13	97943903	100335214	2391311
chr13	100432238	114171817	13739579
chr14	53165078	59092449	5927371
chr14	73482995	73502456	19461
chr15	72994564	74520095	1525531
chr15	89273083	91047004	1773921
chr15	99102322	101903337	2801015
chr16	492529	741298	248769
chr17	274906	1911366	1636460
chr17	2332379	3311983	979604
chr17	4988808	5464585	475777
chr17	7408104	10067448	2659344
chr17	13540397	15270712	1730315
chr17	15270712	15631045	360333
chr17	15631046	17189058	1558012
chr17	17884135	19759673	1875538
chr17	27799483	28503353	703870
chr19	10633373	11067693	434320
chr19	11570314	12651387	1081073
chr19	17486926	20602563	3115637
chr19	54046099	54184575	138476
chr19	58624615	58732656	108041
chr20	6767354	7646072	878718
chr20	8556498	12074214	3517716
chr20	42441894	42539488	97594
chr21	11001104	11056773	55669
chr21	11056914	11109278	52364
chr22	19569691	21165740	1596049
chr22	32191591	32766208	574617
chr22	39738425	41056202	1317777

## Sheet: Gastric4
Table S9. Numbers of LOF fragment detected in various cancer samples.
Table S9.4 Gastric4
Chr	Start	End	Length
chr1	236167095	236290651	123556
chr2	19505571	24196272	4690701
chr2	130318908	133030631	2711723
chr2	133031134	140472595	7441461
chr2	140472595	152249249	11776654
chr2	191228420	209532931	18304511
chr3	73911771	80581625	6669854
chr3	136990441	137896312	905871
chr4	25663235	34936807	9273572
chr4	113679914	124117724	10437810
chr4	149129401	162393947	13264546
chr5	53302711	56129322	2826611
chr5	68444531	73688098	5243567
chr5	79133830	90599944	11466114
chr5	112443409	126043260	13599851
chr5	151928731	154333737	2405006
chr6	3401003	5046597	1645594
chr6	11336898	14089335	2752437
chr6	34146693	34439569	292876
chr7	87455155	90023396	2568241
chr7	105152375	106634790	1482415
chr7	106634790	106649234	14444
chr7	149840701	151676715	1836014
chr7	151676715	152111087	434372
chr8	125842404	126462548	620144
chr9	91224474	94508505	3284031
chr9	132471782	132919416	447634
chr9	134257564	135652949	1395385
chr11	56344993	61627811	5282818
chr12	6396206	6511996	115790
chr12	6695278	8838831	2143553
chr12	33683840	40288790	6604950
chr12	131164897	133398165	2233268
chr13	113520668	113927208	406540
chr14	20497718	23256699	2758981
chr14	74498333	90608310	16109977
chr14	90608310	100428742	9820432
chr14	103938781	105005340	1066559
chr15	22432896	22759438	326542
chr15	45935816	50611716	4675900
chr15	50611716	51001349	389633
chr15	75904711	78419476	2514765
chr15	89774325	93670050	3895725
chr15	97629998	98901499	1271501
chr16	3416664	4246722	830058
chr16	31392189	33951863	2559674
chr17	21235472	29118751	7883279
chr17	31268111	31371868	103757
chr17	31799926	35197764	3397838
chr17	65271637	65548664	277027
chr17	65982943	66277121	294178
chr17	77796889	79120901	1324012
chr18	844320	3635422	2791102
chr18	11209059	14666565	3457506
chr18	65792977	74761084	8968107
chr19	655434	723100	67666
chr19	1056065	2106696	1050631
chr19	3847906	4293312	445406
chr19	11540576	12627740	1087164
chr19	18328225	18996050	667825
chr19	23916878	33035849	9118971
chr19	48368641	48578959	210318
chr19	55713535	56307810	594275
chr22	30522459	31703959	1181500
chr22	38678451	38949624	271173
chr22	41591770	43141020	1549250
chr22	43259855	43432505	172650

## Sheet: Gastric5
Table S9. Numbers of LOF fragment detected in various cancer samples.
Table S9.5 Gastric5
Chr	Start	End	Length
chr1	5758555	6819941	1061386
chr1	39513709	39621799	108090
chr1	46055561	52538311	6482750
chr1	52538311	53313091	774780
chr1	109640774	113514795	3874021
chr1	155843935	156191149	347214
chr1	167459964	171750557	4290593
chr2	24196272	25507073	1310801
chr2	37027819	37224381	196562
chr2	66822264	70133410	3311146
chr2	122767327	126412090	3644763
chr2	210219033	219479096	9260063
chr3	32849271	33123235	273964
chr3	39688895	42036730	2347835
chr3	128365385	128811592	446207
chr4	37621422	38150816	529394
chr4	39707043	40065648	358605
chr4	57214772	62735447	5520675
chr4	84023640	86339854	2316214
chr4	128534508	140402076	11867568
chr4	153193154	162393947	9200793
chr5	12216863	13699128	1482265
chr5	70913054	73688098	2775044
chr5	76089705	78488295	2398590
chr5	102005412	122118051	20112639
chr5	122118051	126043260	3925209
chr5	174192745	175931246	1738501
chr6	1418887	2947195	1528308
chr6	10467433	11118409	650976
chr6	85383345	89788189	4404844
chr6	110749861	112679304	1929443
chr7	1550455	2118772	568317
chr7	6033883	6082211	48328
chr7	6577576	8101525	1523949
chr7	8101525	12665209	4563684
chr7	30548160	33179882	2631722
chr7	135381500	135577299	195799
chr7	135577299	139934900	4357601
chr8	36174334	38988792	2814458
chr8	143845269	145053884	1208615
chr9	35118172	35986847	868675
chr9	79284955	80923047	1638092
chr9	80923165	89013888	8090723
chr9	114349888	124343306	9993418
chr9	131980682	132072646	91964
chr9	132533215	133428030	894815
chr9	133518471	133858751	340280
chr9	134441991	135422628	980637
chr10	81838656	85536682	3698026
chr12	56724919	57822799	1097880
chr12	112428814	113643878	1215064
chr12	124901852	125086365	184513
chr13	49869578	50282413	412835
chr13	89325351	96002066	6676715
chr14	40594450	53859777	13265327
chr14	78110920	86123685	8012765
chr15	67916575	68972410	1055835
chr15	86981470	89774325	2792855
chr15	93345092	93670050	324958
chr16	3491909	3811556	319647
chr16	8973109	10240949	1267840
chr16	23233105	24034578	801473
chr16	25272216	27089076	1816860
chr16	58638823	58677584	38761
chr16	60901443	66794990	5893547
chr16	84235550	84704669	469119
chr17	716120	837412	121292
chr17	1599764	1662296	62532
chr17	1681820	1815995	134175
chr17	2714709	2730380	15671
chr17	6998509	7893794	895285
chr17	17884801	18767396	882595
chr17	71135688	71375824	240136
chr17	75720020	76290263	570243
chr19	6815724	7153225	337501
chr19	47591594	47629264	37670
chr19	53976680	54107465	130785
chr20	18725724	23338694	4612970
chr20	61413647	62503279	1089632
chr21	28784491	34062666	5278175
chr21	38104738	40430479	2325741
chr22	20800835	20857391	56556
chr22	41591770	41954207	362437
chr22	42663871	43021446	357575

## Sheet: Glioma1
Table S9. Numbers of LOF fragment detected in various cancer samples.
Table S9.6 Glioma1
Chr	Start	End	Length
chr1	12193588	15809484	3615896
chr1	16129340	21662983	5533643
chr1	21662983	31990512	10327529
chr1	31990512	32562981	572469
chr1	36108787	37982469	1873682
chr1	37982469	44984011	7001542
chr1	62682502	89515734	26833232
chr1	95345680	109604605	14258925
chr1	109604605	142613296	33008691
chr1	156246792	156688372	441580
chr1	233258666	235513038	2254372
chr2	20734842	24114729	3379887
chr4	169598522	170859865	1261343
chr4	186945152	187505082	559930
chr5	123892480	125380129	1487649
chr6	33618162	34899491	1281329
chr8	6064071	6085788	21717
chr9	7406235	19045672	11639437
chr9	19045672	97067870	78022198
chr9	97067870	98897896	1830026
chr9	98897896	104916398	6018502
chr9	104916398	126468704	21552306
chr9	126468704	131082838	4614134
chr9	131224655	133041266	1816611
chr9	133041266	135588449	2547183
chr9	136952960	136978893	25933
chr10	98265064	99106893	841829
chr11	47259668	48186924	927256
chr12	733703	1241090	507387
chr15	52354389	53433381	1078992
chr17	4630772	4945810	315038
chr17	75337280	76278734	941454
chr19	11247424	11769935	522511
chr19	48132597	48928205	795608

## Sheet: Glioma2
Table S9. Numbers of LOF fragment detected in various cancer samples.
Table S9.7 Glioma2
Chr	Start	End	Length
chr1	3794273	6715548	2921275
chr1	9582280	9683809	101529
chr1	15917115	17207202	1290087
chr1	22088841	22360260	271419
chr1	27713733	27827862	114129
chr1	31675270	33198420	1523150
chr1	39567568	40540624	973056
chr1	46837749	54610834	7773085
chr1	55413361	59045341	3631980
chr1	81994026	93315901	11321875
chr1	100869821	104741354	3871533
chr1	156688372	161345493	4657121
chr1	179549980	180598852	1048872
chr1	180880095	183266096	2386001
chr1	225863714	229208376	3344662
chr1	237178744	244162030	6983286
chr1	244162030	244901564	739534
chr2	100338	3498883	3398545
chr2	25033874	28533857	3499983
chr2	39447997	42753496	3305499
chr2	42753863	47835843	5081980
chr2	102230188	109690561	7460373
chr2	112624436	114776416	2151980
chr2	172084299	173401903	1317604
chr2	209039602	209676506	636904
chr2	225222900	229186057	3963157
chr3	11774920	12821129	1046209
chr3	13491993	20101563	6609570
chr3	38696593	42640394	3943801
chr3	42640394	47196209	4555815
chr3	75663450	98647876	22984426
chr3	146043871	150237962	4194091
chr3	194511687	196131875	1620188
chr4	1306595	1691660	385065
chr4	2778586	3016790	238204
chr4	9522285	16744597	7222312
chr4	56953656	57704462	750806
chr4	84051434	96442092	12390658
chr4	114351805	146628662	32276857
chr4	158301845	161339457	3037612
chr4	162782282	165947490	3165208
chr4	170859865	183300614	12440749
chr4	187494926	189265348	1770422
chr5	3641405	6606303	2964898
chr5	32526578	43151947	10625369
chr5	67442623	68364363	921740
chr5	68501891	70906394	2404503
chr5	79938615	95229429	15290814
chr5	128613956	131676902	3062946
chr5	162896856	167816010	4919154
chr6	27477099	29632565	2155466
chr6	44336970	55159023	10822053
chr6	92620353	99844939	7224586
chr6	99844939	107138385	7293446
chr6	131182784	135139925	3957141
chr6	135139925	138992094	3852169
chr6	149332431	149768951	436520
chr6	149932118	149943152	11034
chr6	153759187	154712264	953077
chr7	2620889	4363640	1742751
chr7	4934988	5223583	288595
chr7	5224294	5382513	158219
chr7	6126230	6395643	269413
chr7	6774277	17515273	10740996
chr7	43650221	44843461	1193240
chr7	55849242	56018122	168880
chr7	68315000	70493364	2178364
chr7	129606029	131298634	1692605
chr7	139033589	140039343	1005754
chr7	141533757	144476516	2942759
chr7	150727754	157150622	6422868
chr8	2933250	6118694	3185444
chr8	6118694	8986081	2867387
chr8	23124251	24589883	1465632
chr8	33432555	37650178	4217623
chr8	49375958	49540310	164352
chr8	56836737	64051378	7214641
chr8	98763644	98771575	7931
chr8	103588010	118991088	15403078
chr8	126378360	130053638	3675278
chr9	35052331	44800710	9748379
chr9	44800799	74828441	30027642
chr9	89984178	90636280	652102
chr9	95812707	97098344	1285637
chr9	97098344	103187584	6089240
chr9	110264328	114390747	4126419
chr9	134195100	134244479	49379
chr9	134445326	135358232	912906
chr9	139507212	139895998	388786
chr10	12860040	13356169	496129
chr10	22477558	25182708	2705150
chr10	27497496	31890549	4393053
chr10	65631446	70595426	4963980
chr10	82336852	86649647	4312795
chr10	93508199	95050725	1542526
chr10	121366562	122629088	1262526
chr10	127645783	132272242	4626459
chr11	11876032	33119205	21243173
chr11	39902544	47661498	7758954
chr11	67334959	67754261	419302
chr11	70233971	73444333	3210362
chr11	111926338	117034619	5108281
chr12	7886451	8062635	176184
chr12	44561719	48720327	4158608
chr12	51896420	54034149	2137729
chr12	54034149	56987070	2952921
chr12	89697344	95007459	5310115
chr12	104845972	112551806	7705834
chr12	125070721	129320178	4249457
chr13	25598118	25598560	442
chr13	25598963	28534376	2935413
chr13	41309211	44034633	2725422
chr13	47095295	48545225	1449930
chr13	76352137	80901754	4549617
chr13	96169624	98691370	2521746
chr13	100589598	104110565	3520967
chr14	22062554	23051648	989094
chr14	31530705	32200627	669922
chr14	54953887	58784455	3830568
chr14	65527122	74356778	8829656
chr14	93634868	96973969	3339101
chr15	26660216	28570247	1910031
chr15	85440942	86981470	1540528
chr16	293915	1446167	1152252
chr16	3289331	4620831	1331500
chr16	9119249	9158648	39399
chr16	9158648	11469430	2310782
chr16	30138925	33142715	3003790
chr16	33955921	53231959	19276038
chr16	58639133	66011928	7372795
chr17	3449363	4630772	1181409
chr17	8073097	9021456	948359
chr17	9075977	11127252	2051275
chr17	11127252	13719533	2592281
chr17	13719533	15937487	2217954
chr17	17428665	18269086	840421
chr17	41398579	42371836	973257
chr17	42371836	43476527	1104691
chr17	58298543	60014863	1716320
chr17	72495486	72517043	21557
chr17	73039028	73115871	76843
chr17	73162124	74284854	1122730
chr17	75096887	76773638	1676751
chr18	12709735	14774429	2064694
chr18	19229042	29633448	10404406
chr18	29633448	33112069	3478621
chr18	43749826	55852642	12102816
chr19	2072599	2326897	254298
chr19	4484445	4510077	25632
chr19	11712402	12693103	980701
chr19	14610178	15036071	425893
chr19	17490995	18007996	517001
chr19	33199033	33243990	44957
chr19	45191186	45447161	255975
chr19	45949900	46164500	214600
chr19	49301669	49784798	483129
chr19	52691518	53107937	416419
chr19	54206657	54357764	151107
chr20	3271855	3840831	568976
chr20	6064073	15659486	9595413
chr20	33749621	35749260	1999639
chr21	11111576	11132324	20748
chr21	11132324	32656573	21524249
chr21	33062432	33998539	936107
chr22	43259855	43493729	233874

## Sheet: Glioma3
Table S9. Numbers of LOF fragment detected in various cancer samples.
Table S9.8 Glioma3
Chr	Start	End	Length
chr1	1451380	1715580	264200
chr1	1936195	4725873	2789678
chr1	6656265	6750710	94445
chr1	10083936	10541824	457888
chr1	11442926	11703866	260940
chr1	15212959	15809496	596537
chr1	17860978	18168641	307663
chr1	18390091	20154005	1763914
chr1	20660861	21518604	857743
chr1	21558057	21899052	340995
chr1	21899173	22135952	236779
chr1	22397199	23568039	1170840
chr1	23740920	24532144	791224
chr1	24532144	26403098	1870954
chr1	26545865	27775158	1229293
chr1	28118130	28892925	774795
chr1	29232824	29382182	149358
chr1	32365391	33620505	1255114
chr1	38432404	39426582	994178
chr1	39513700	40346695	832995
chr1	42986389	45146408	2160019
chr1	45146408	45983236	836828
chr1	46055367	50003323	3947956
chr1	56306115	61592755	5286640
chr1	61592755	62614604	1021849
chr1	65457988	68736352	3278364
chr1	68736352	70988509	2252157
chr1	84962767	85340005	377238
chr1	86031569	86573425	541856
chr1	86573425	87825484	1252059
chr1	92301580	93738948	1437368
chr1	93817946	97267206	3449260
chr1	109631258	109717704	86446
chr1	113239382	116314718	3075336
chr1	116314718	118181151	1866433
chr1	145064315	145529267	464952
chr1	150565253	154798124	4232871
chr1	156030186	156272540	242354
chr1	158176443	161316415	3139972
chr1	161316415	162483843	1167428
chr1	162612188	164823433	2211245
chr1	168181206	174224994	6043788
chr1	174832827	176147783	1314956
chr1	176147783	179159164	3011381
chr1	179458163	183052585	3594422
chr1	192807179	199967305	7160126
chr1	200512999	201702235	1189236
chr1	211344081	212297461	953380
chr1	212297461	212693768	396307
chr1	213004406	220961934	7957528
chr1	227478796	229208652	1729856
chr1	229208652	230497829	1289177
chr1	230602921	231294199	691278
chr1	231294199	232921423	1627224
chr1	235014268	235292369	278101
chr1	235390396	235559664	169268
chr1	237131340	240379301	3247961
chr1	240786866	241409103	622237
chr1	243374815	244540311	1165496
chr2	3498364	8099581	4601217
chr2	8099581	10316202	2216621
chr2	10326656	10636936	310280
chr2	15787060	16121151	334091
chr2	19505656	20409638	903982
chr2	26169211	30261808	4092597
chr2	30261808	31474242	1212434
chr2	33972955	36389892	2416937
chr2	36817436	37151962	334526
chr2	37151962	38999771	1847809
chr2	43376876	44699045	1322169
chr2	44699045	47653645	2954600
chr2	49112501	50189738	1077237
chr2	50189738	52573117	2383379
chr2	52573117	54188034	1614917
chr2	54306454	55077579	771125
chr2	55898290	61626283	5727993
chr2	62229758	64186960	1957202
chr2	69640695	73248130	3607435
chr2	74238709	74532569	293860
chr2	85737960	89090866	3352906
chr2	89090866	90464434	1373568
chr2	90479613	91784421	1304808
chr2	97232656	97588623	355967
chr2	106288854	108916985	2628131
chr2	109354536	110387579	1033043
chr2	114304331	120401427	6097096
chr2	133088838	136474736	3385898
chr2	136474736	140296369	3821633
chr2	142582439	152250257	9667818
chr2	162307175	170880681	8573506
chr2	172909421	195795822	22886401
chr2	196214434	196468291	253857
chr2	201721071	203101553	1380482
chr2	205843490	208593229	2749739
chr2	208593229	209675399	1082170
chr2	209676518	216150145	6473627
chr2	219465094	219624549	159455
chr2	219624549	224663579	5039030
chr2	224779016	226146347	1367331
chr2	234815167	236017839	1202672
chr2	240872540	242634122	1761582
chr3	11774123	13142252	1368129
chr3	13511642	13648445	136803
chr3	15503819	16464477	960658
chr3	20049192	23639754	3590562
chr3	32114559	32116158	1599
chr3	32868976	33023202	154226
chr3	37191322	39858788	2667466
chr3	42991513	45311376	2319863
chr3	49517216	49854557	337341
chr3	49890350	50628931	738581
chr3	53656542	53921223	264681
chr3	53963709	56568868	2605159
chr3	56702236	57605504	903268
chr3	57978283	63384123	5405840
chr3	70167975	73016584	2848609
chr3	73016974	74113968	1096994
chr3	75115616	77771378	2655762
chr3	81495050	88557987	7062937
chr3	98469550	100212952	1743402
chr3	100817266	101726850	909584
chr3	101727430	108967529	7240099
chr3	125599109	126618691	1019582
chr3	137896290	138601258	704968
chr3	141761368	143617326	1855958
chr3	143617326	151842806	8225480
chr3	165392497	168756845	3364348
chr3	168756845	169784954	1028109
chr3	171687501	172511408	823907
chr3	174690419	176893536	2203117
chr3	176893536	177113635	220099
chr3	182691845	183345746	653901
chr3	184164036	184252650	88614
chr3	184252650	185662499	1409849
chr3	186480583	186697055	216472
chr3	194101468	194223809	122341
chr3	196384331	196609478	225147
chr4	2879507	3080852	201345
chr4	3080852	6260319	3179467
chr4	6260365	7454715	1194350
chr4	8639416	9595797	956381
chr4	17568591	23901422	6332831
chr4	23901422	25949759	2048337
chr4	35948294	38248151	2299857
chr4	38731055	39362804	631749
chr4	39362804	39605297	242493
chr4	39605389	40003823	398434
chr4	40065997	40369730	303733
chr4	40836953	42511615	1674662
chr4	42511615	46359955	3848340
chr4	57699442	57919703	220261
chr4	79956097	83793921	3837824
chr4	83793921	84496344	702423
chr4	107419800	113679914	6260114
chr4	114351805	115490397	1138592
chr4	115490397	119152296	3661899
chr4	133699170	138383967	4684797
chr4	138383974	140121080	1737106
chr4	140121080	148868766	8747686
chr4	148868766	150916574	2047808
chr4	150916574	152029518	1112944
chr4	152029518	154159138	2129620
chr4	163046145	165995953	2949808
chr4	165995953	170902124	4906171
chr4	173290684	178241359	4950675
chr4	183447510	184234587	787077
chr4	185576386	186526729	950343
chr4	186526729	187495082	968353
chr4	187672928	188905061	1232133
chr4	188905061	189113231	208170
chr5	6606323	10268200	3661877
chr5	10268200	13531598	3263398
chr5	24586761	25973371	1386610
chr5	25973371	29431206	3457835
chr5	29653760	31603569	1949809
chr5	31603569	34454353	2850784
chr5	34454353	37793082	3338729
chr5	40876523	40966728	90205
chr5	53749085	55931382	2182297
chr5	55931382	56509086	577704
chr5	60903264	65568272	4665008
chr5	78462383	79135153	672770
chr5	84254020	89504383	5250363
chr5	108739858	116900743	8160885
chr5	116900743	124116574	7215831
chr5	126043260	127090699	1047439
chr5	130949780	132306091	1356311
chr5	133348190	133401708	53518
chr5	133437792	134036784	598992
chr5	137550405	137720232	169827
chr5	137720232	138959371	1239139
chr5	139107214	140880713	1773499
chr5	140882859	141916742	1033883
chr5	147541208	148848619	1307411
chr5	148848619	149377326	528707
chr5	150618269	155420642	4802373
chr5	159924035	162441160	2517125
chr5	162441160	162896964	455804
chr5	166307394	170799941	4492547
chr5	171667174	171676275	9101
chr5	171783580	172447762	664182
chr5	175931272	176448859	517587
chr5	179139705	179552573	412868
chr6	2850844	6773953	3923109
chr6	6773953	7264212	490259
chr6	7265235	10467695	3202460
chr6	10467695	10888551	420856
chr6	14928619	15025606	96987
chr6	15085913	15130716	44803
chr6	15130716	15219699	88983
chr6	17641959	19772112	2130153
chr6	20645126	21493315	848189
chr6	22867315	26210659	3343344
chr6	28643988	29667450	1023462
chr6	31614902	31811850	196948
chr6	31811850	32098074	286224
chr6	32198528	33533341	1334813
chr6	33549680	34368555	818875
chr6	35246319	35718112	471793
chr6	35718112	36382052	663940
chr6	36420638	37133279	712641
chr6	41946440	43076369	1129929
chr6	57402169	63369840	5967671
chr6	74306867	77384586	3077719
chr6	89892449	90112909	220460
chr6	100031659	100802456	770797
chr6	105646157	107476563	1830406
chr6	107476563	110996555	3519992
chr6	114099625	118649044	4549419
chr6	121741005	125256389	3515384
chr6	128564206	135256495	6692289
chr6	137307421	147935016	10627595
chr6	147935031	148626481	691450
chr6	149932946	151467445	1534499
chr6	156578620	158413666	1835046
chr6	159016355	159926996	910641
chr6	162176899	162978803	801904
chr6	167481392	169644934	2163542
chr7	2341055	2639252	298197
chr7	5195392	5224014	28622
chr7	5581594	6033287	451693
chr7	6033287	6337282	303995
chr7	6337282	7853364	1516082
chr7	7853364	11280225	3426861
chr7	32742989	35756797	3013808
chr7	38474057	41619422	3145365
chr7	44692270	44970393	278123
chr7	45054015	47716656	2662641
chr7	47716656	50911569	3194913
chr7	54850658	56018122	1167464
chr7	56021637	56353306	331669
chr7	56353306	57843258	1489952
chr7	57843292	65522274	7678982
chr7	65522274	66340294	818020
chr7	66438588	66472231	33643
chr7	66492976	66592443	99467
chr7	66846188	67208925	362737
chr7	68237351	68704394	467043
chr7	68764352	68916066	151714
chr7	69678224	70896689	1218465
chr7	71257996	72264497	1006501
chr7	72264497	72808908	544411
chr7	73862412	73966057	103645
chr7	73966057	75991425	2025368
chr7	78022572	83685990	5663418
chr7	90802001	96767557	5965556
chr7	101907088	102961024	1053936
chr7	103583760	105144339	1560579
chr7	122280197	128745014	6464817
chr7	128745014	129758333	1013319
chr7	138148202	138511554	363352
chr7	138717066	140042625	1325559
chr7	150727700	152110347	1382647
chr8	3623388	3825821	202433
chr8	3826218	6644332	2818114
chr8	8985932	10686085	1700153
chr8	12396478	14047266	1650788
chr8	19970173	21923091	1952918
chr8	23113523	23281558	168035
chr8	26450198	27768677	1318479
chr8	42449714	48095800	5646086
chr8	53696960	55090430	1393470
chr8	57444444	60384683	2940239
chr8	64224783	67920749	3695966
chr8	67920749	69372139	1451390
chr8	81302897	95832448	14529551
chr8	101654595	103213460	1558865
chr8	104078075	108729967	4651892
chr8	118887266	122128122	3240856
chr8	125726162	126342630	616468
chr8	127244965	128617522	1372557
chr8	129170026	131367481	2197455
chr8	133942688	137654273	3711585
chr8	140929302	144629889	3700587
chr9	6619795	6704556	84761
chr9	6720831	15504023	8783192
chr9	15504551	19176406	3671855
chr9	19176406	20691709	1515303
chr9	20887736	28489460	7601724
chr9	28489460	32727136	4237676
chr9	34340949	36282448	1941499
chr9	36587502	44800769	8213267
chr9	69840978	71236142	1395164
chr9	72984008	74590539	1606531
chr9	74819011	74959338	140327
chr9	74959338	75170727	211389
chr9	75170727	77483768	2313041
chr9	84457323	88070019	3612696
chr9	88070019	89673620	1603601
chr9	89905265	90837438	932173
chr9	90837445	93208617	2371172
chr9	93208617	93930671	722054
chr9	93930913	97390037	3459124
chr9	97390037	98124856	734819
chr9	100912889	101481205	568316
chr9	114390509	115729096	1338587
chr9	119216863	126843827	7626964
chr9	126844678	127578625	733947
chr9	128041029	128791490	750461
chr9	131065403	131128501	63098
chr9	133004826	133464084	459258
chr9	133464084	134182192	718108
chr10	2932234	3501358	569124
chr10	3501358	5471459	1970101
chr10	5916143	7499528	1583385
chr10	7818552	10663998	2845446
chr10	12506346	13031484	525138
chr10	13356169	14009095	652926
chr10	14009095	14667029	657934
chr10	14667029	15095583	428554
chr10	15671438	17017088	1345650
chr10	17607582	18982031	1374449
chr10	21591937	21609492	17555
chr10	24476066	25259427	783361
chr10	26433871	27385900	952029
chr10	28651064	28938778	287714
chr10	29384015	30226064	842049
chr10	32246617	32845869	599252
chr10	34614150	37404501	2790351
chr10	42599680	43766143	1166463
chr10	65631607	69607395	3975788
chr10	69608322	69640973	32651
chr10	70224310	70336904	112594
chr10	70375631	70560883	185252
chr10	70685146	71069972	384826
chr10	73663928	75976296	2312368
chr10	91576633	94068103	2491470
chr10	97511944	100803012	3291068
chr10	101757499	102201452	443953
chr10	103120034	103854013	733979
chr10	105118894	114729563	9610669
chr10	115368702	117305878	1937176
chr10	120956058	123775572	2819514
chr10	124512091	126198993	1686902
chr10	126597749	127645783	1048034
chr10	127645783	132272854	4627071
chr11	328785	1679464	1350679
chr11	2209155	5680152	3470997
chr11	9688800	14463488	4774688
chr11	18584531	22533437	3948906
chr11	22533437	27457321	4923884
chr11	36005391	36960841	955450
chr11	36960841	41115891	4155050
chr11	44194708	46323093	2128385
chr11	57453043	62512176	5059133
chr11	62512176	64936810	2424634
chr11	65015622	65612393	596771
chr11	65612393	66285165	672772
chr11	66352757	66842469	489712
chr11	67543612	69995440	2451828
chr11	71264921	71649587	384666
chr11	72260732	73473460	1212728
chr11	73473460	76021112	2547652
chr11	77550780	89387333	11836553
chr11	102246278	107723157	5476879
chr11	110017000	118239266	8222266
chr11	118420466	118877307	456841
chr12	434756	558019	123263
chr12	790595	1735651	945056
chr12	2971084	3056104	85020
chr12	3056136	4258268	1202132
chr12	6822544	6847625	25081
chr12	10362551	13007333	2644782
chr12	21600406	26139058	4538652
chr12	26202422	29943124	3740702
chr12	29956823	31921252	1964429
chr12	32948971	42924037	9975066
chr12	47799135	49096987	1297852
chr12	49124516	49271456	146940
chr12	49271456	49573296	301840
chr12	49660419	50865528	1205109
chr12	52237072	53308265	1071193
chr12	53308265	56273009	2964744
chr12	64918346	65789148	870802
chr12	69132334	69189638	57304
chr12	77048476	83663907	6615431
chr12	83663981	91466129	7802148
chr12	93843842	95322237	1478395
chr12	95322237	96049190	726953
chr12	98896018	102298761	3402743
chr12	102299290	104285669	1986379
chr12	104760195	108239427	3479232
chr12	108239427	109555816	1316389
chr12	118521290	119554429	1033139
chr12	130208732	131160973	952241
chr12	133396240	133407243	11003
chr12	133431979	133745871	313892
chr13	21095720	21523628	427908
chr13	21523628	21697587	173959
chr13	25301293	25598118	296825
chr13	27098237	28625900	1527663
chr13	29163794	32719976	3556182
chr13	40940849	41107415	166566
chr13	41107415	41501643	394228
chr13	50222255	50738300	516045
chr13	51860643	58311469	6450826
chr13	71447156	79670974	8223818
chr13	100335214	100433190	97976
chr13	100433190	101120894	687704
chr14	20868022	21744634	876612
chr14	30771042	31453189	682147
chr14	34519082	34962099	443017
chr14	34974650	35447367	472717
chr14	35447367	35560800	113433
chr14	35804462	36297913	493451
chr14	53859777	55393131	1533354
chr14	63986284	64842570	856286
chr14	65441848	69746431	4304583
chr14	71266779	72997669	1730890
chr14	77379704	83637540	6257836
chr14	90204548	90298991	94443
chr14	90299627	91270483	970856
chr14	93646011	100282170	6636159
chr14	100711480	103038708	2327228
chr14	103856076	104059834	203758
chr14	104069385	104084841	15456
chr15	20319205	20542268	223063
chr15	23638211	23736658	98447
chr15	29547310	30268342	721032
chr15	30268555	33363626	3095071
chr15	34141396	34404586	263190
chr15	34484880	40654217	6169337
chr15	48614155	52289677	3675522
chr15	58834375	59707553	873178
chr15	61472606	64694947	3222341
chr15	65901571	66623259	721688
chr15	66979934	67507590	527656
chr15	67507590	69301877	1794287
chr15	69301877	70424079	1122202
chr15	70424079	72994564	2570485
chr15	74535894	75052994	517100
chr15	75172439	75448813	276374
chr15	75449756	76663506	1213750
chr15	80471306	82401146	1929840
chr15	83399200	83459551	60351
chr15	90831762	91196151	364389
chr15	91196423	91343803	147380
chr15	93339219	93662762	323543
chr15	93799069	98644429	4845360
chr15	98975597	100097796	1122199
chr16	1594561	3764709	2170148
chr16	3993922	4493894	499972
chr16	4814478	5649187	834709
chr16	6916887	7585545	668658
chr16	8448887	8968594	519707
chr16	9675277	11633746	1958469
chr16	15499841	16278948	779107
chr16	16721553	19016966	2295413
chr16	19016966	19396127	379161
chr16	19396127	21593694	2197567
chr16	54254088	56503416	2249328
chr16	57122329	57308587	186258
chr16	57607007	57967062	360055
chr16	57967062	58112180	145118
chr16	59600058	62326865	2726807
chr16	68837496	70318307	1480811
chr16	71038017	71635987	597970
chr16	71635987	71864839	228852
chr16	76160858	77960974	1800116
chr16	78469169	78716677	247508
chr16	84064910	85295119	1230209
chr16	85295119	86738462	1443343
chr16	86738462	88292649	1554187
chr16	89659406	89722390	62984
chr17	1216227	1224270	8043
chr17	1674429	1912549	238120
chr17	1912549	2581260	668711
chr17	4426945	4834209	407264
chr17	4946325	5410771	464446
chr17	5410771	5773602	362831
chr17	5961645	6294854	333209
chr17	6295373	6570382	275009
chr17	6574091	6658021	83930
chr17	6999459	7034575	35116
chr17	7178439	7940754	762315
chr17	8104235	9095626	991391
chr17	10001541	10289520	287979
chr17	10289520	11237826	948306
chr17	11238253	12473502	1235249
chr17	17211241	17356042	144801
chr17	17356042	18269086	913044
chr17	18269086	19786083	1516997
chr17	20686489	21233211	546722
chr17	27098874	27172212	73338
chr17	27598825	28503432	904607
chr17	28920652	29080377	159725
chr17	29204251	30268801	1064550
chr17	30268801	32239254	1970453
chr17	34112664	36389313	2276649
chr17	36389325	37145222	755897
chr17	37699729	39898864	2199135
chr17	40730728	40793704	62976
chr17	41698748	41839069	140321
chr17	42217174	42810326	593152
chr17	43027793	43050728	22935
chr17	43050728	43178360	127632
chr17	47356023	47432879	76856
chr17	47610898	47629397	18499
chr17	48022426	49183030	1160604
chr17	52865584	52935625	70041
chr17	65316319	65453288	136969
chr17	65614979	65806153	191174
chr17	65999567	66279922	280355
chr17	66279922	70046173	3766251
chr17	70693852	71150226	456374
chr17	71150226	72498003	1347777
chr17	72498003	73081172	583169
chr17	73200924	73429056	228132
chr17	73467274	73883892	416618
chr17	73883892	73968156	84264
chr17	73968156	74964260	996104
chr17	74964260	75612564	648304
chr17	75940883	76187474	246591
chr17	76279067	76574371	295304
chr17	76574371	76923653	349282
chr17	76961078	77637659	676581
chr17	78807502	79185905	378403
chr17	79185905	79333703	147798
chr18	3681858	4009380	327522
chr18	7109571	7406760	297189
chr18	10578697	11953285	1374588
chr18	12394746	12809340	414594
chr18	14234105	19362210	5128105
chr18	29647415	34176408	4528993
chr18	47011248	49641058	2629810
chr18	55529230	56740175	1210945
chr18	61139559	68797987	7658428
chr18	73056636	74540433	1483797
chr18	74761207	75389533	628326
chr19	734371	967820	233449
chr19	1225547	2043271	817724
chr19	2043271	2416411	373140
chr19	4057591	4469320	411729
chr19	5385738	5856073	470335
chr19	5856073	6433371	577298
chr19	6433371	6545043	111672
chr19	6688146	7562153	874007
chr19	7562153	7892087	329934
chr19	8655634	8665676	10042
chr19	8840234	9160489	320255
chr19	9160489	9184111	23622
chr19	9871164	10063445	192281
chr19	10374542	10414450	39908
chr19	10604734	11232696	627962
chr19	11232696	11910479	677783
chr19	12410637	12852363	441726
chr19	13267534	13358672	91138
chr19	14125892	14437824	311932
chr19	14610178	15413679	803501
chr19	15413679	16303747	890068
chr19	17084866	17474697	389831
chr19	17605422	18462708	857286
chr19	18462708	18570035	107327
chr19	19540146	19744150	204004
chr19	20629201	21539293	910092
chr19	23961528	33445068	9483540
chr19	34780220	35527001	746781
chr19	35527001	36933305	1406304
chr19	38094120	38652158	558038
chr19	38652158	39296795	644637
chr19	40482989	41363009	880020
chr19	45474876	45708239	233363
chr19	47132956	47510821	377865
chr19	48297569	48644191	346622
chr19	48990024	49301251	311227
chr19	50201410	50877491	676081
chr19	51461353	51610856	149503
chr19	52266072	52898959	632887
chr19	52898959	53353700	454741
chr19	54905435	54912112	6677
chr19	54912112	55006464	94352
chr19	55422034	55932461	510427
chr19	55935184	57753931	1818747
chr19	57789247	58732656	943409
chr20	3168475	3880046	711571
chr20	3880046	4747590	867544
chr20	4838382	5563822	725440
chr20	11790194	15397676	3607482
chr20	17959648	18556618	596970
chr20	25906972	30728528	4821556
chr20	32002338	33633659	1631321
chr20	33767690	35024825	1257135
chr20	37422726	38133368	710642
chr20	39501853	42291567	2789714
chr20	42539559	45930710	3391151
chr20	46381565	47676203	1294638
chr20	47676203	48489983	813780
chr20	48489983	49463919	973936
chr20	49463919	50222329	758410
chr20	51113346	52341854	1228508
chr20	52351698	54205068	1853370
chr20	54205068	55190032	984964
chr20	60604639	60954398	349759
chr20	62156177	62503273	347096
chr21	11124092	11124489	397
chr21	11130221	11130940	719
chr21	11177237	18901854	7724617
chr21	18901854	24929109	6027255
chr21	24929109	26028305	1099196
chr21	27614258	30474005	2859747
chr21	33843860	37362661	3518801
chr21	37801396	37823890	22494
chr21	40643763	42778386	2134623
chr21	42778386	44332583	1554197
chr21	45134169	45408911	274742
chr21	45685413	47616080	1930667
chr22	17036586	17725150	688564
chr22	18628632	20418722	1790090
chr22	21360430	22071449	711019
chr22	23571783	25236113	1664330
chr22	25790224	26998799	1208575
chr22	27094241	27431791	337550
chr22	29148862	29888413	739551
chr22	31253230	32191258	938028
chr22	32954443	33436833	482390
chr22	34070628	35520229	1449601
chr22	38007812	38243990	236178
chr22	38676016	39160117	484101
chr22	39160117	39803853	643736
chr22	41497648	41607065	109417
chr22	41607065	42181790	574725
chr22	43013836	43286286	272450
chr22	43286286	43432643	146357
chr22	45075015	45111049	36034
chr22	45111049	45661511	550462
chr22	47161902	50545421	3383519

## Sheet: Glioma4
Table S9. Numbers of LOF fragment detected in various cancer samples.
Table S9.9 Glioma4
Chr	Start	End	Length
chr1	27775253	29149361	1374108
chr1	31269866	31704523	434657
chr1	31704523	31989116	284593
chr1	31989372	33192048	1202676
chr1	40607421	41194633	587212
chr1	156248297	160134662	3886365
chr2	8100221	10210098	2109877
chr3	50281756	55939575	5657819
chr3	59052113	65502703	6450590
chr3	65502703	70167975	4665272
chr4	9657179	13264141	3606962
chr4	103732698	114351805	10619107
chr4	117809090	127004277	9195187
chr4	162393947	166271012	3877065
chr5	55033137	64754800	9721663
chr5	125958533	126101308	142775
chr6	35718112	35768778	50666
chr7	63074196	65979331	2905135
chr7	98556334	99652922	1096588
chr8	19969597	23205875	3236278
chr8	59103409	64051944	4948535
chr9	100941315	104915879	3974564
chr10	126597696	128389345	1791649
chr11	47259668	47791844	532176
chr11	71470486	73444222	1973736
chr11	82901730	95775444	12873714
chr11	125460276	129614547	4154271
chr12	32488629	37876518	5387889
chr12	37876518	50948886	13072368
chr12	69472820	80193901	10721081
chr12	120683908	120894318	210410
chr12	129892166	133396237	3504071
chr13	96170142	98716715	2546573
chr14	23936716	24960155	1023439
chr14	58786435	63907857	5121422
chr14	73509833	74459502	949669
chr14	74459502	80260281	5800779
chr15	20479248	22805055	2325807
chr15	62829738	66623259	3793521
chr16	33951910	52294303	18342393
chr16	70293562	71865141	1571579
chr17	6953558	15790355	8836797
chr17	47042117	52865584	5823467
chr17	60084946	65953348	5868402
chr17	73807658	78688017	4880359
chr18	8990774	11953557	2962783
chr18	23714109	36996658	13282549
chr18	61725682	63621928	1896246
chr18	74761170	77856788	3095618
chr19	967021	1984067	1017046
chr19	21347223	22469057	1121834
chr19	23005423	33986379	10980956
chr19	39921479	41403509	1482030
chr19	46200103	47628042	1427939
chr19	49194825	50035829	841004
chr19	50275178	54107465	3832287
chr20	16617625	30188835	13571210
chr21	10975267	11109285	134018
chr21	11112431	11126624	14193
chr21	11132572	11138431	5859
chr22	30522459	31017678	495219
chr22	35825633	36456543	630910
chr22	41648091	42152988	504897

## Sheet: Glioma5
Table S9. Numbers of LOF fragment detected in various cancer samples.
Table S9.10 Glioma5
Chr	Start	End	Length
chr1	3733466	6819941	3086475
chr1	9892593	10016703	124110
chr1	10016703	10300119	283416
chr1	11014118	13799457	2785339
chr1	13799457	13873444	73987
chr1	16099979	16905338	805359
chr1	16905338	17035416	130078
chr1	17291190	21662983	4371793
chr1	22133566	22360260	226694
chr1	24814821	26243448	1428627
chr1	28169402	28693550	524148
chr1	31674979	31990783	315804
chr1	31991529	33192048	1200519
chr1	36108787	37990218	1881431
chr1	37998578	38267448	268870
chr1	45938021	47822919	1884898
chr1	48232382	55112633	6880251
chr1	55413361	70797000	15383639
chr1	97191324	104741354	7550030
chr1	104741354	109640774	4899420
chr1	109640774	109646058	5284
chr1	109887191	113302738	3415547
chr1	114492502	121485227	6992725
chr1	149724412	154490352	4765940
chr1	155310252	155846528	536276
chr1	156030151	156597408	567257
chr1	179549980	183380702	3830722
chr1	191673494	205048482	13374988
chr1	205597321	210954977	5357656
chr1	214803267	220189446	5386179
chr1	230878561	244901564	14023003
chr2	8929197	10684530	1755333
chr2	26119932	27975394	1855462
chr2	36817241	38901730	2084489
chr2	42780380	52858270	10077890
chr2	61656992	61842565	185573
chr2	80189383	90464753	10275370
chr2	110416445	116897625	6481180
chr2	122331475	128203591	5872116
chr2	136998366	152082240	15083874
chr2	152082240	161341186	9258946
chr2	170634450	170880473	246023
chr2	171727200	183102686	11375486
chr2	198207607	204440345	6232738
chr2	210038294	217193537	7155243
chr2	232138371	232303177	164806
chr2	235948456	236806694	858238
chr2	238847084	242017379	3170295
chr3	13491993	14369017	877024
chr3	32825803	33454342	628539
chr3	45311376	53271676	7960300
chr3	77795654	100117696	22322042
chr3	109074086	113432254	4358168
chr3	121332767	123389129	2056362
chr3	123389340	132359412	8970072
chr3	132359412	150237962	17878550
chr3	167166760	169784954	2618194
chr3	184383621	195237004	10853383
chr3	195237004	196022750	785746
chr3	196022750	196384331	361581
chr4	6700020	16744597	10044577
chr4	16744597	25949759	9205162
chr4	26257199	34937092	8679893
chr4	34937092	38758622	3821530
chr4	38758622	39658518	899896
chr4	40509307	40931712	422405
chr4	40931712	42211088	1279376
chr4	53871388	56279875	2408487
chr4	75532430	76607428	1074998
chr4	110003375	124118151	14114776
chr4	129729412	148799613	19070201
chr4	148799672	162782282	13982610
chr4	168166789	182999840	14833051
chr4	184489012	185127194	638182
chr4	185127194	185951453	824259
chr5	29653735	32113065	2459330
chr5	35473510	37344062	1870552
chr5	61640941	66515817	4874876
chr5	70912681	79658075	8745394
chr5	89820802	94456201	4635399
chr5	101512451	126310053	24797602
chr5	131974063	134073144	2099081
chr5	137720079	141430260	3710181
chr5	157746633	164217040	6470407
chr5	166655407	171676275	5020868
chr5	172485959	176575719	4089760
chr5	176575719	177616833	1041114
chr5	177616833	178306145	689312
chr5	178935352	179122552	187200
chr5	179122552	179824110	701558
chr5	179824110	180104273	280163
chr6	8776850	14980632	6203782
chr6	14980632	17641959	2661327
chr6	33338508	33606731	268223
chr6	34395574	36480768	2085194
chr6	41732830	42814291	1081461
chr6	42814291	42815586	1295
chr6	44336970	57402293	13065323
chr6	57444423	74306867	16862444
chr6	83797892	85383196	1585304
chr6	138992094	147909168	8917074
chr6	149942037	151338793	1396756
chr6	151338793	152963665	1624872
chr6	152963780	157924236	4960456
chr6	161738153	167923070	6184917
chr7	2360110	3335497	975387
chr7	4530224	4790557	260333
chr7	5224294	6481662	1257368
chr7	6481662	6774220	292558
chr7	12536330	21864897	9328567
chr7	27366746	32928632	5561886
chr7	57637304	64470973	6833669
chr7	64470973	66849206	2378233
chr7	66849206	66935379	86173
chr7	68124295	68948356	824061
chr7	71944131	72264245	320114
chr7	74058992	75866088	1807096
chr7	78866454	83653709	4787255
chr7	84913230	97185032	12271802
chr7	98000929	99849423	1848494
chr7	99849423	100536405	686982
chr7	100536405	101970106	1433701
chr7	122280197	133699825	11419628
chr7	135420018	138627997	3207979
chr7	148666453	152110686	3444233
chr8	8986081	17727972	8741891
chr8	18001134	19105667	1104533
chr8	37994710	39852174	1857464
chr8	42404737	49540310	7135573
chr8	55090430	56751154	1660724
chr8	56836737	62666943	5830206
chr8	98763644	101228483	2464839
chr8	101228530	107602279	6373749
chr8	107602279	115175017	7572738
chr8	115175017	124455487	9280470
chr8	128809557	145657958	16848401
chr8	145657958	145940943	282985
chr9	6702279	19176406	12474127
chr9	34079702	36604572	2524870
chr9	71732036	75133897	3401861
chr9	88965599	90636280	1670681
chr9	96954126	99363570	2409444
chr9	107259865	113897404	6637539
chr9	115729096	127390253	11661157
chr9	127390253	128041029	650776
chr9	128041029	129477470	1436441
chr9	129572394	130295165	722771
chr9	130701553	131498582	797029
chr9	131498587	131888116	389529
chr9	131888116	134235209	2347093
chr9	135598503	138962991	3364488
chr10	5471459	7499528	2028069
chr10	7499595	12072710	4573115
chr10	12072710	12723701	650991
chr10	12723701	13150265	426564
chr10	13356169	13878469	522300
chr10	17017088	18982031	1964943
chr10	18982031	22477558	3495527
chr10	22477558	28938778	6461220
chr10	31889846	33598547	1708701
chr10	33598547	35871132	2272585
chr10	54699867	61954871	7255004
chr10	65631446	69641934	4010488
chr10	70375991	72272814	1896823
chr10	72750242	75769589	3019347
chr10	76987437	81763226	4775789
chr10	82200601	88522961	6322360
chr10	96275039	96354140	79101
chr10	97830604	98668124	837520
chr10	99172751	100940878	1768127
chr10	103120034	104595719	1475685
chr10	108676910	120533891	11856981
chr10	122629161	123318961	689800
chr10	123318961	127645783	4326822
chr11	8043649	9264368	1220719
chr11	12780765	18641561	5860796
chr11	44194684	57490747	13296063
chr11	61773342	63980947	2207605
chr11	64432300	64969659	537359
chr11	68054215	68602116	547901
chr11	69995440	74744516	4749076
chr11	82955092	95775513	12820421
chr11	107242088	118296007	11053919
chr11	118296007	122429910	4133903
chr11	122429910	122946060	516150
chr11	123012255	126204969	3192714
chr12	4944754	6295614	1350860
chr12	8152164	12508354	4356190
chr12	27723442	29816821	2093379
chr12	29816821	32378752	2561931
chr12	32378752	42531666	10152914
chr12	48758281	51056992	2298711
chr12	51625459	52166549	541090
chr12	64664674	69163159	4498485
chr12	69163159	76298772	7135613
chr12	120683908	120895749	211841
chr12	120895749	121661365	765616
chr12	124116585	125251946	1135361
chr12	129431234	132329553	2898319
chr13	23426375	30548548	7122173
chr13	41252743	45216957	3964214
chr13	47095295	49869578	2774283
chr13	49869578	53475520	3605942
chr13	79126583	96015156	16888573
chr13	96015156	98692389	2677233
chr13	98692389	100433190	1740801
chr13	100433190	101144908	711718
chr14	21744474	23970811	2226337
chr14	34978398	35116289	137891
chr14	50405135	54443130	4037995
chr14	54953887	58784455	3830568
chr14	65441848	74306014	8864166
chr14	74521145	76909732	2388587
chr14	80260432	91260263	10999831
chr15	25999954	28709461	2709507
chr15	65434884	66711596	1276712
chr15	66711596	71096541	4384945
chr15	75052820	75263509	210689
chr15	75424593	79207623	3783030
chr15	82241024	84295173	2054149
chr15	90425323	91469600	1044277
chr15	91469600	93888814	2419214
chr15	94014557	98904683	4890126
chr16	266250	795142	528892
chr16	2064925	4247293	2182368
chr16	10335004	11689196	1354192
chr16	13702864	14421269	718405
chr16	14440874	17432427	2991553
chr16	17432427	21593694	4161267
chr16	22551892	23347304	795412
chr16	23347304	24659240	1311936
chr16	24797919	25723148	925229
chr16	25723148	27336427	1613279
chr16	28232655	28241824	9169
chr16	28241824	28627972	386148
chr16	33491185	33951863	460678
chr16	33951910	50021306	16069396
chr16	50021306	58107503	8086197
chr16	67873089	69837465	1964376
chr16	70293562	71992880	1699318
chr16	83975940	84132533	156593
chr16	85721852	87620226	1898374
chr17	1315709	1652483	336774
chr17	1790514	4426379	2635865
chr17	6278715	7940894	1662179
chr17	8073097	14123734	6050637
chr17	14123734	15937487	1813753
chr17	15937487	16298563	361076
chr17	18268659	19749655	1480996
chr17	21235472	27174088	5938616
chr17	27174088	29064469	1890381
chr17	29191049	32239254	3048205
chr17	32239254	34199641	1960387
chr17	36249913	36823139	573226
chr17	36823139	37506650	683511
chr17	37702665	38392770	690105
chr17	41389393	41728049	338656
chr17	42598428	43141966	543538
chr17	45201091	48991357	3790266
chr17	49228645	52935683	3707038
chr17	52935683	56722234	3786551
chr17	63195914	65953348	2757434
chr17	65982457	71135799	5153342
chr17	71322458	71466613	144155
chr17	74696760	75357170	660410
chr17	76772998	77415753	642755
chr17	77415753	78245848	830095
chr17	78245848	79693177	1447329
chr18	3636125	12267445	8631320
chr18	12267445	13002311	734866
chr18	13326529	19175728	5849199
chr18	28061893	33112069	5050176
chr18	33651846	47042290	13390444
chr18	47042290	54995061	7952771
chr18	67568249	77718116	10149867
chr19	717486	966693	249207
chr19	966693	2072599	1105906
chr19	2656530	2975976	319446
chr19	4859049	5862467	1003418
chr19	7194976	8395113	1200137
chr19	8501245	10551492	2050247
chr19	10585233	10758453	173220
chr19	10849194	11381874	532680
chr19	11706373	12711495	1005122
chr19	13500995	13550147	49152
chr19	14373264	16829435	2456171
chr19	17244112	17474431	230319
chr19	21140622	21543743	403121
chr19	33091706	33334978	243272
chr19	39296795	41392141	2095346
chr19	41788352	44430869	2642517
chr19	45191186	45447161	255975
chr19	45470458	45949900	479442
chr19	47294281	47628042	333761
chr19	47769839	48297228	527389
chr19	48467573	49586959	1119386
chr19	49586959	49888573	301614
chr19	53388150	54115073	726923
chr19	54591683	54992832	401149
chr19	55023125	55422034	398909
chr19	57409261	57861085	451824
chr20	2629899	3168631	538732
chr20	3243446	3890198	646752
chr20	17959643	31318737	13359094
chr20	43556305	48637657	5081352
chr20	48652180	50483549	1831369
chr20	50483549	52341854	1858305
chr20	52381828	55276391	2894563
chr20	55276416	62503273	7226857
chr21	11112471	11132324	19853
chr21	11139487	29335234	18195747
chr21	35388144	37508878	2120734
chr21	37509014	40643760	3134746
chr21	43554456	46189767	2635311
chr22	17729681	17755581	25900
chr22	18085646	21165740	3080094
chr22	21250432	21360430	109998
chr22	21360430	25191752	3831322
chr22	26132643	26206772	74129
chr22	32717738	38949624	6231886
chr22	38949624	41477916	2528292
chr22	41497648	41714912	217264
chr22	41714912	42117322	402410
chr22	42117322	42635254	517932
chr22	43493729	46992834	3499105
chr22	46992898	49836765	2843867
chr22	49836765	50773771	937006

[truncated: 21 more sheets: Leukemia1, Leukemia2, Leukemia3, Leukemia4, Leukemia5, Liver1, Liver2, Liver3, Liver4, Liver5, Lung1, Lung2, Lung3, Lung4, Lung5, LungBrain1, LungBrain2, LungBrain3, LungBrain4, LungBrain5 …]
